# Supplementary material for: Dynamic physical examination indicators of cardiovascular health: A single-center study in Shanghai, China
Source: PLoS One. 2022 May 12;17(5):e0268358. doi: 10.1371/journal.pone.0268358 (PMC9098044; doi:10.1371/journal.pone.0268358)
Supplement: S1 Dataset — (XLSX) [file pone.0268358.s001.xlsx]

## Sheet: Sheet1
No	Sex	Age	Age group	SBP_1	SBP_2	SBP_3	DBP_1	DBP_2	DBP_3	BMI_1	BMI_2	BMI_3	TC_1	TC_2	TC_3	TG_1	TG_2	TG_3	HDL-C_1	HDL-C_2	HDL-C_3	LDL-C_1	LDL-C_2	LDL-C_3	Glu_1	Glu_2	Glu_3
1	1	73	6	239	175	205	89	95	99	29.6	30.1	29.2	5.13	4.51	5.88	1.67	2.1	2.13	0.93	1.03	1.22	3.73	2.77	4	5.6	6	7.2
2	1	47	3	224	127	160	147	75	103	24.2	23.07	23.04	5.63	6.02	4.05	2.43	3.14	1.89	0.91	0.94	0.89	3.58	3.71	2.55	6	6.1	6.1
3	1	84	6	223	206	232	89	83	88	25.2	25.3	21.6	2.99	4.7	4.53	2.48	5.55	1.57	0.75	1.37	1.36	1.35	3.01	3.03	5.9	6.6	5.4
4	1	76	6	222	197	188	90	103	99	20.9	20.9	23.3	4.67	4.81	5.63	1.31	1.1	1.59	1.49	1.37	1.37	2.28	3.01	3.41	7.8	6.6	10.5
5	2	75	6	209	189	180	99	108	95	27.7	27.5	27.2	6.01	6.79	5	1.47	1.94	1.31	1.4	1.56	1.53	3.97	4.38	2.89	5.2	5.4	4.8
6	2	84	6	209	167	225	118	95	107	19.5	19.8	20.1	3.85	4.5	4.65	2.5	1.72	1.67	1.02	1.05	1.08	2	2.93	2.83	9.9	8.1	7.9
7	2	82	6	208	162	191	81	88	85	25	25.6	24.6	5.08	4.89	4.96	1.47	1.09	1.43	1.63	1.58	1.41	3.06	3.09	2.99	5.2	6.9	5.1
8	1	47	3	215	180	165	105	103	90	17.4	17.8	16.4	5.12	6.33	4.38	0.98	1.65	0.7	1.3	1.22	1.47	3.47	4.39	2.67	14.9	18.9	14.6
9	2	75	6	206	202	207	84	93	87	20.2	20.6	19.5	5.06	5.68	5.5	1.76	2.4	1.97	1.25	1.09	1.28	3.17	3.41	3.43	6.7	9	6.5
10	2	80	6	204	175	178	87	81	77	27.7	28.2	28	4.9	5.27	4.79	1.31	1.4	1.39	1.21	1.36	1.2	3.05	3.2	2.96	5	5.7	5.8
11	2	73	6	204	127	127	95	75	75	26.8	26.1	23.04	6.33	6.07	6.74	1.95	1.66	3.69	1.14	1.37	1.36	4.5	3.01	3.03	5.3	6	5.9
12	2	68	5	204	205	191	109	106	103	28.9	29.6	30.3	5.08	4.85	5	0.94	1.14	1.29	1.39	1.25	1.37	3.34	3.32	3.35	6.6	6.8	6.9
13	1	66	5	211	169	196	110	91	112	24.4	23.9	22.8	4.72	5.35	5.47	1.88	1.5	1.39	1.27	1.31	1.43	2.54	3.22	3.25	5.5	5.7	5.7
14	2	74	6	202	185	169	87	79	77	24.8	24.2	23.1	6.34	6.45	6.42	1.7	2.57	2.11	1.41	1.34	1.15	4.36	4.22	4.39	5.8	5.3	5.3
15	2	71	6	202	179	127	89	88	75	24.6	24	24.2	6.03	6.35	6.32	1.44	1.41	1.11	1.32	1.37	1.36	4.26	3.01	3.03	7.9	9.1	8.3
16	2	72	6	201	162	154	95	78	90	24.8	24.1	22	4.82	4.9	5.26	1.92	1.75	1.99	1.18	1.14	1.24	2.71	2.67	2.89	10.5	11.6	8.3
17	1	69	5	208	162	183	124	93	118	26.3	25.4	26.5	5.67	5.93	6.29	2.18	1.25	1.31	1.23	1.1	1.45	4.22	4.62	4.59	6	6.7	6.8
18	2	76	6	199	186	183	82	68	61	22.2	21.8	21.2	4.43	4.2	4.64	0.45	0.46	0.3	1.62	1.58	1.67	2.57	2.57	2.62	7.1	7.9	8.4
19	2	78	6	199	195	172	80	85	80	23.4	24	21.3	5.33	4.88	5.3	1.67	1.6	1.38	1.29	1.37	1.33	3.25	3.01	3.24	5.1	4.8	5.3
20	2	82	6	198	175	163	80	74	79	21	20.1	19.1	5.04	4.65	5.13	1.5	1.2	0.69	1.14	1.33	1.25	3.32	3.1	3.39	8.7	8.3	7.6
21	2	79	6	198	193	195	78	78	90	16.4	15.8	16.1	6.14	7.06	6.69	1.65	1.06	1.39	1.9	2.01	2.11	3.24	4.1	3.98	5.5	5.1	5.5
22	2	80	6	197	148	148	82	73	64	21.4	21.1	20.8	6.67	7.78	7.39	1.42	1.55	1.57	1.41	1.42	1.5	4.74	5.75	4.91	9.6	14.2	14.4
23	2	82	6	197	161	155	72	77	73	16.6	26.4	25.2	6.38	7.13	6.71	1.41	1.77	1.81	1.35	1.39	1.35	4.56	5.18	4.48	5.7	6	6.3
24	2	81	6	197	191	144	78	75	58	25.2	24.4	24.2	6.32	6.69	3.46	1.26	1.56	1.19	1.12	1.1	1.1	4.49	4.61	1.84	7.9	5.6	6.7
25	2	77	6	197	189	127	61	69	75	25.5	25.6	23.04	5.87	5.89	5.56	0.79	0.88	0.96	1.84	1.37	1.36	3.68	3.01	3.03	5.2	5.2	5.9
26	2	75	6	197	181	191	79	80	88	23.2	23.8	22.2	6.39	6.34	8.84	2.74	1.47	1.53	1.33	1.57	1.92	3.77	3.85	6.15	6	6.2	6.5
27	1	60	5	204	166	177	124	94	94	22.1	21.9	22.3	5.47	3.82	6.06	1.55	1.29	1.44	1.54	0.99	1.23	3.21	2.38	3.87	5.4	5.8	5.6
28	1	78	6	203	198	202	109	99	98	28.2	29.1	29.2	5.72	5.72	5.61	2.1	2.43	2.45	1.24	1.06	1.15	3.78	3.95	3.99	6.2	6.1	5.7
29	2	71	6	195	181	171	99	96	92	26.4	23.9	24.5	4.92	2.95	2.48	1.8	0.96	1.34	1.15	1.05	0.87	2.97	1.39	1.11	10.3	7.1	7.1
30	2	41	3	194	153	175	107	100	99	26.4	24.2	22.6	6.34	6.07	6.86	1.17	1.36	1.06	1.33	1.84	1.97	4.31	3.59	4.03	5.4	5.3	5.7
31	2	81	6	194	183	185	130	87	89	27.9	28.6	29	3.4	2.96	3.12	1.67	0.9	1.48	1.1	1.41	1.23	1.89	1.29	1.38	5.3	5	5.4
32	2	81	6	194	140	142	79	61	60	19.4	19.7	19.2	4.39	4.91	4.79	2.89	5.98	1.65	0.96	1.37	1.15	1.95	3.01	3.11	5.9	6.3	6.6
33	2	82	6	193	179	209	94	86	104	28.8	28.4	27.7	7.09	6.79	7.49	1.48	1.58	1.19	1.96	1.9	1.36	4.46	4.22	3.03	6.9	7.1	7.4
34	2	77	6	193	207	195	88	100	107	24.3	24.1	24.6	4.73	4.96	5.14	2.13	1.91	3.1	1.08	1.12	1.02	2.7	3.02	2.77	5.2	5.5	6.2
35	2	74	6	193	189	168	81	84	83	25.2	24.8	25.3	4.55	4.01	5.14	0.84	0.74	0.77	1.83	1.37	1.79	2.22	3.01	2.84	4.9	5.2	5.3
36	2	69	5	193	127	127	89	75	75	22.97	19.7	19.7	5.18	5.16	4.86	1.65	2.69	1.64	1.03	1.02	1.01	3.51	3.29	3.06	4.8	5.4	5.7
37	2	63	5	193	189	127	89	85	75	23.3	25.2	27	5.6	5.3	5.52	1.38	1.49	1.8	1.21	1.24	0.99	3.83	3.51	3.83	5.9	6.2	6.5
38	1	33	2	200	184	176	124	100	93	31.3	31.5	32.1	4.42	4.58	4.97	1.91	2.2	1.53	0.98	1.07	1.09	2.83	2.99	3.39	6	5.7	6.5
39	2	66	5	192	165	150	88	78	79	25	25.4	25.8	6.01	6.39	7.12	0.99	0.91	2.06	1.55	1.41	1.4	4.03	4.41	4.51	7.3	7.3	7
40	2	73	6	192	172	180	90	91	86	30.4	28.7	30	5.29	5.27	4.87	1.72	1.14	1.75	1.53	1.49	1.4	3.18	3.25	2.87	7.9	7.8	8.9
41	2	86	6	192	175	146	83	73	65	26.9	26.9	27.7	5.82	6.59	5.61	1.07	2.38	1.2	1.77	1.62	1.76	3.39	3.8	3.66	5.2	5.8	6.3
42	2	84	6	192	174	165	97	76	76	19.6	19.7	20.4	3.82	3.97	4.61	0.99	0.94	1.27	1.58	1.57	1.67	1.74	1.93	2.24	7.9	8	9.1
43	2	78	6	192	184	181	79	80	71	22.4	22.8	22.1	6.05	5.77	6.41	1.84	1.35	2.3	2.09	2.07	1.87	3.39	3.3	3.55	4.9	5.5	5.4
44	2	73	6	192	169	174	91	75	72	27.4	25.5	26.8	5.55	5.18	5.79	0.65	1.02	0.83	1.95	1.37	2.01	3.14	3.01	3.49	5.5	5.1	5.4
45	2	52	4	192	127	127	111	75	75	23.8	25.3	24.6	7.11	6.8	6.56	2.04	2.8	3.25	1.19	1.1	1.16	5.39	4.58	4.07	4.9	5	5.5
46	1	52	4	199	199	214	131	134	137	28.5	29.7	30.9	5.22	6.54	6.09	1.53	2.43	1.81	1.26	1.3	1.15	3.66	4.37	4.32	5.3	5.3	5.2
47	1	45	3	199	161	157	101	89	97	24.8	25.5	25.1	5.38	5.37	5.87	1.64	2.07	2.29	1.2	1.15	1.13	3.81	3.85	3.97	6	6	5.7
48	2	85	6	191	186	194	79	75	72	23	23	24.3	5.27	5.06	6.54	0.59	0.93	0.61	2.13	1.91	1.36	2.66	2.53	3.03	5.6	5.9	6
49	2	75	6	191	186	179	89	82	92	20.1	20.8	19.2	5.47	6.27	6.01	1.28	1.29	0.91	1.67	1.51	1.36	3.3	4.07	3.03	5.2	5.2	5.1
50	2	62	5	191	178	165	91	91	84	20.4	20.5	20.3	5.7	5.92	6	0.67	2.72	1.28	1.65	1.37	1.36	3.71	3.01	3.03	5.2	5.5	5.5
51	1	87	6	198	167	165	92	87	84	29.7	30.3	32	3.51	3.57	3.45	1.94	1.31	1.73	0.78	0.94	0.83	1.76	2.01	1.71	6.4	10	9.5
52	1	66	5	198	127	127	114	75	75	22.97	23.07	23.04	5.55	3.94	3.92	1.93	2.12	1.22	0.96	0.68	0.84	3.73	2.64	2.64	5.5	5.4	4.9
53	2	83	6	190	166	163	90	83	73	17.9	19.7	19.7	4.28	4.43	4.09	0.6	0.84	0.77	1.5	1.57	1.4	2.34	2.36	2.28	6.5	6	7.5
54	2	82	6	190	178	127	92	89	75	22.5	22.7	23.04	4.9	4.83	5.29	1.63	1.59	2.62	1.42	1.28	1.32	2.58	2.67	2.98	6.7	6.9	7.8
55	2	63	5	190	182	193	107	99	97	22.4	22.3	23.3	5.39	5.41	5.81	1.47	1.18	1.18	1.82	1.64	1.71	2.85	3.25	3.49	4.6	4.9	4.9
56	2	82	6	190	166	178	84	73	88	26.5	26.2	27.4	5.32	6.09	5.79	0.76	1.34	0.74	1.94	1.83	2	2.75	3.29	2.95	5.7	6	6.6
57	2	74	6	190	177	176	76	76	78	20.9	20.8	21.3	6.44	6.4	6.36	0.99	1.09	1.63	1.27	1.37	1.36	4.57	3.01	3.03	5.6	5.9	5.9
58	1	76	6	197	187	180	100	95	89	28.8	28.7	30.5	4.18	3.98	3.68	1.06	1.11	1.13	1.18	1.17	1.05	2.73	2.68	2.29	5.4	5.4	5.5
59	2	69	5	189	145	183	102	92	115	24.3	25.4	23.2	5.16	5.41	5.86	1.21	1.16	0.68	1.52	1.44	1.46	3.08	3.54	4.17	5.4	5.9	5.9
60	2	78	6	189	188	166	76	87	70	22.9	22.8	22	4.18	4.71	4.18	1.17	1.29	1.26	1.23	1.32	1.11	2.18	2.54	2.31	6.2	6.3	6.1
61	2	76	6	189	163	210	88	82	97	35.1	35.6	34.7	4.87	5.91	5.55	1.43	1.21	1.1	1.42	1.61	1.42	2.85	3.86	3.29	5.3	6.9	5.9
62	2	80	6	189	180	175	79	91	73	28.8	28.5	28.5	6.4	6.54	6.3	1.61	1.51	1.14	1.52	1.33	1.32	3.43	4.83	4.66	5.4	5.4	5.9
63	2	79	6	189	170	180	85	77	85	22.7	22.6	21.8	4.56	4.48	5.23	1.33	0.99	1.2	1.23	1.17	1.23	3.03	3.22	3.5	7	8.4	10.2
64	2	40	3	189	178	127	112	105	75	29.7	28.2	30.1	4.75	4.81	4.77	1.17	1.26	0.89	1.44	1.37	1.33	3.06	3.15	2.93	5.9	5.3	6
65	1	78	6	196	154	169	96	68	91	25.3	24.5	24.5	3.21	3.12	3.5	1.13	0.9	0.93	1.14	1.19	1.19	1.53	1.56	1.79	6.9	7.1	7.6
66	2	66	5	188	161	174	78	86	80	24.4	23.3	24.3	6.15	6.05	6.11	2.76	2.16	1.09	1.11	1.08	1.3	3.82	3.76	4.35	6.64	6.9	6.8
67	2	64	5	188	205	148	79	82	75	24.5	24.2	24.1	5.18	5.24	3.03	3.26	2.96	1.31	1.06	0.93	1.07	2.55	2.98	1.39	6.4	7	8.5
68	2	88	6	188	187	163	89	93	83	23.7	23.4	23.7	4.45	3.19	4.1	1.27	1.3	1.06	1.31	1.2	1.26	2.65	1.56	2.56	4.8	5.2	5.4
69	2	75	6	188	187	177	74	76	78	21.4	21.8	21.3	5.91	5.98	4.98	0.56	0.6	0.35	1.85	1.6	1.36	3.8	3.89	3.03	7.4	9.6	7.3
70	2	68	5	188	212	193	85	103	88	27.9	27.7	27.8	6.11	6.58	5.59	1.51	2.09	2.41	1.41	1.37	1.36	4.06	3.01	3.03	5.2	5.2	5.5
71	1	81	6	195	168	173	112	87	97	25	24.8	24.6	4.7	4.92	4.92	0.81	0.98	0.91	1.41	1.37	1.42	3.17	3.01	3.2	5.2	5.6	5.7
72	1	63	5	195	186	171	84	91	79	22.97	23.9	25.1	4.1	2.56	3.41	1.16	1.14	0.7	0.9	0.86	1.36	2.74	1.34	3.03	6.5	10.9	7.2
73	1	67	5	195	170	180	102	99	105	22.4	22.6	22.9	3.46	3.54	3.44	1.67	1.92	2.58	0.73	0.78	0.65	1.86	1.58	1.36	5.4	5.4	5.4
74	2	75	6	187	145	174	92	82	66	23.7	24.2	23.5	5.05	5.38	5.03	1.43	1.19	1.11	1.01	1.32	1.04	3.53	3.72	3.4	6	6.1	6.3
75	2	86	6	187	180	190	71	61	77	30.6	30.4	31.4	4.66	4.68	4.57	1.21	1.25	1.05	1.09	1.37	1.36	3.12	3.01	3.03	5.5	5.3	5.9
76	2	90	6	187	193	162	98	100	89	17.5	18.1	20.7	4.69	4.06	4.82	0.43	0.4	0.3	2.33	1.93	2.26	1.87	1.76	1.99	5.5	6.6	6.4
77	2	87	6	187	180	178	76	85	92	24.4	26.3	25.6	5.43	5.75	6.07	1.35	2.17	1.85	1.78	1.48	1.46	2.82	3.4	3.71	6.1	6.1	6.3
78	2	83	6	187	187	173	79	78	82	22.9	23.5	21	7.43	6.69	6.32	1.55	1.44	0.94	1.46	1.36	1.71	4.91	4.55	3.85	6.3	6.1	6.4
79	2	72	6	187	186	153	93	92	81	24.8	23.07	25.2	6.62	5.69	5.48	1.09	1.17	1.15	2.21	2.1	2.1	3.94	3.11	2.88	5.9	5.5	5.8
80	2	62	5	187	156	127	87	79	75	27	27.6	23.04	4.35	4.93	3.2	1.85	3.54	2.93	1.28	0.96	1.06	2.23	2.49	1.41	5.5	6.4	7.3
81	2	76	6	187	187	190	99	97	93	21.6	21.5	21	5.71	5.79	4.77	1.11	1.46	0.89	2.3	1.37	1.36	2.74	3.01	3.03	5.1	5	5
82	2	61	5	187	159	145	99	105	92	23.7	25.8	24.6	6.04	6.91	6.22	2.72	3.86	3.42	1.22	1.26	1.1	4.03	4.52	3.96	5.9	6.3	6.6
83	1	79	6	194	170	146	80	82	61	18.7	19.3	18.1	2.98	3.63	2.93	0.53	0.9	0.67	1.2	1.4	1.22	1.6	1.8	1.3	5.4	5.7	6.3
84	1	72	6	194	171	153	76	74	66	25.4	26.6	26.4	4.43	5.06	4.6	0.67	1.25	0.93	1.32	1.36	1.2	2.98	3.39	2.97	5	5.4	5.2
85	2	51	4	186	156	114	105	89	57	21	20.4	23.7	4.3	5.06	5.05	0.67	0.47	0.71	1.59	1.84	1.73	2.01	2.76	3.05	5.1	5.5	5.7
86	2	81	6	186	179	171	127	73	81	18.6	18.7	19.8	5.31	5.55	5.9	0.46	0.43	0.35	1.99	2.16	2.08	2.96	3.06	3.54	5.2	6	5.8
87	2	67	5	186	127	128	94	75	65	22.97	23.07	29.2	3.65	2.84	3.27	1.85	1.8	1.4	1.12	1.12	1.29	1.87	1.14	1.55	6.9	5.2	6.4
88	2	49	3	186	188	172	97	108	91	22.97	27.2	26.6	5.31	4.62	4.87	2.18	1.26	1.14	1.38	1.37	1.36	3.01	3.01	3.03	5.1	5.2	4.9
89	2	74	6	186	187	199	79	66	68	21.9	20.3	21.7	6.32	6.15	6.37	1.14	1.4	1.12	1.59	1.4	1.69	4.19	4.15	4.21	5.8	5.7	5.7
90	2	57	4	186	198	149	108	109	90	18.4	20.5	19.1	5.91	7.25	5.95	1.4	2.59	2.17	1.68	1.7	1.68	3.66	4.06	3.14	5.5	5	5.6
91	1	43	3	193	160	127	121	108	75	31.3	29.6	23.04	5.17	4.8	5.14	0.93	0.91	1.19	1.09	1.06	1.04	3.6	3.45	3.45	5.4	5.5	5.4
92	1	90	6	193	192	186	72	75	85	20	19.7	19.3	4.94	5.79	5.09	0.98	1.32	0.9	1.65	1.55	1.47	3.03	3.74	3.17	5.9	5.8	6.5
93	1	84	6	193	174	168	69	64	79	24.4	24.7	23	3.97	4.26	4.52	2.22	1.75	1.48	0.81	0.95	0.99	2.29	2.68	2.85	6	6.1	6.1
94	1	81	6	193	183	214	89	97	104	25	23.07	23.9	5.61	5.03	4.68	0.89	0.89	0.88	0.97	1.37	1.36	4.28	3.01	3.03	5.6	5.6	6.5
95	2	67	5	185	160	162	70	71	60	22	21.6	23.2	5.71	6.08	6.13	1.38	1.91	1.99	1.03	1.18	1.36	4.05	4.27	3.03	4.74	5	6.2
96	2	82	6	185	176	185	86	74	86	22.5	22.6	22.6	6.5	6.61	6.86	1.62	2.34	1.98	1.53	1.38	1.34	4.06	4.41	4.59	6.3	5.8	6.1
97	2	74	6	185	168	179	106	89	113	26.6	26.6	25.2	5.96	6.08	5.78	3.5	1.97	2.18	1.07	1.21	1.06	3.7	4.22	4.02	5.2	5	5.9
98	2	73	6	185	178	199	103	90	104	25.8	24.7	26.8	5.76	5.76	5.34	1.05	1.18	1.18	1.23	1.37	1.13	3.94	3.01	3.55	4.9	5.2	5.4
99	2	71	6	185	173	151	79	78	77	20.8	21.7	21.3	5.41	6.42	5.63	1.95	1.71	1.4	1.12	1.2	1.27	3.59	4.54	3.84	6	6	6.3
100	2	46	3	185	179	199	107	110	107	26.9	27.3	26.2	5.45	5.23	5.44	0.7	1.13	1.45	1.35	1.37	1.1	3.78	3.01	3.55	5.4	4.9	4.9
101	2	78	6	185	181	170	78	88	79	21.2	21.9	21.6	4.68	4.35	4.63	1.66	1.34	1.95	2.14	1.37	1.36	1.95	3.01	3.03	5.7	5.7	5.9
102	2	83	6	185	187	176	84	92	91	20.4	19.8	18.4	3.68	3.99	3.83	0.65	0.72	0.56	1.23	1.46	1.46	2.16	2.26	2.02	5.9	5.8	5.6
103	2	76	6	184	173	190	81	74	89	19.2	17.9	17.3	4.82	4.81	4.97	0.85	0.73	0.84	1.89	1.96	1.98	2.44	2.45	2.33	5.8	5.7	5.8
104	2	86	6	184	151	164	88	84	81	21.4	21.1	21.2	6.2	5.67	5.87	1.21	1.4	1.4	1.47	1.68	1.56	4.37	3.33	3.57	5.2	5.4	6
105	2	72	6	184	165	153	92	96	89	22.1	23	22.3	5.85	5.44	4.68	2.77	4.22	2.13	1.16	0.99	1.26	3.64	2.25	2.51	5.1	5.3	5
106	2	84	6	184	126	158	71	60	71	20.8	20.7	21.7	4.03	6.32	7.18	1.04	1.1	0.68	1.15	1.37	1.36	2.36	3.01	3.03	5.1	5.5	5.3
107	2	74	6	184	190	178	87	99	95	26	27	26.2	5.43	5.45	4.44	1.66	1.99	1.98	1.19	1.25	1.06	3.52	3.52	2.46	7.7	9.1	7.7
108	2	84	6	184	177	180	68	60	67	22.7	21.7	22.3	4.64	4.94	5.05	0.68	0.63	0.56	1.5	1.5	1.49	2.81	3.08	3.03	6	5.8	6.2
109	2	69	5	184	152	131	83	65	75	22	22.8	23.6	4.11	4.21	5.67	1.76	1.39	2.31	0.99	1.12	1.11	2.39	2.57	3.56	5.7	5.7	6
110	1	56	4	191	183	163	119	108	103	25.7	26.2	25.5	6.96	6.04	5.72	1.65	1.84	2.41	1.18	1.17	0.91	5.3	4.39	3.78	5.6	5.7	5.2
111	1	64	5	191	160	174	109	95	102	24.4	24.8	25.6	4.17	4.12	4.41	1.57	1.21	1.28	1	1.03	1.08	2.78	2.57	3.01	6.3	7.1	10
112	1	46	3	191	134	144	122	93	94	26.7	23.3	22.1	8.65	2.97	2.84	33.55	1.23	1.38	0.71	0.97	0.7	0.76	1.63	1.67	11.7	7.4	7.1
113	1	80	6	191	189	156	90	81	74	26.3	25.6	25.3	5.77	5.49	5.14	1.06	1.02	0.85	1.03	1.12	1.07	4.23	4.18	3.71	7.5	11.7	9.6
114	2	89	6	183	171	180	81	77	81	25.6	26.3	25.7	5.5	6.99	5.46	1.56	2.65	2	1.03	1.1	1.13	3.7	4.68	3.23	7.2	7.2	7.2
115	2	79	6	183	160	148	81	68	51	20.5	20	19.1	8.39	7.8	6	1.62	1.72	1.32	2.13	1.61	2.17	5.23	5.45	3.15	5.2	5	5.2
116	2	62	5	183	168	163	78	87	82	22.1	22.6	22.6	5.98	5.43	6.11	1.14	1.58	1.65	1.11	1.15	1.08	4.34	3.91	4.25	7.4	6.7	7.2
117	2	47	3	183	161	142	95	92	86	22.97	23.07	28.7	5.51	4.74	5.41	1.59	3.88	2.15	1.39	1.37	1.3	3.46	3.01	3.1	9.1	9.1	8.7
118	2	83	6	183	168	152	77	75	59	20.3	20.4	19.5	5.2	5.69	5.26	0.74	0.69	0.56	1.95	1.37	1.36	2.91	3.01	3.03	6	6.6	6.1
119	2	43	3	183	150	139	117	98	90	18.2	18.7	18.9	6.17	5.13	5.95	1.67	1.5	1.68	1.53	1.08	1.2	4.14	3.66	4.29	4.9	5.3	5
120	2	46	3	183	169	153	115	100	93	28.2	26.8	26.1	5.44	5.54	6.08	0.71	1.29	0.94	1.59	1.65	1.61	3.87	3.68	4.18	5.4	5	5.5
121	1	85	6	190	186	164	107	111	86	22.3	22.2	22.2	3.97	3.75	4.19	0.9	0.87	1.1	1.06	0.95	0.97	2.53	2.46	2.61	6.7	7	8.4
122	1	64	5	190	158	170	88	89	87	25.1	25.7	25.5	5.07	5.06	5.45	3.33	2.06	2.74	1.03	1.15	0.92	3.18	3.38	3.67	8.1	7.4	8.3
123	1	54	4	190	178	158	114	109	102	24.3	25.4	24.4	3.41	3.09	3.4	0.78	0.65	0.69	1.2	1.1	1.13	1.9	1.7	2	5.5	5.5	5.9
124	2	65	5	182	161	149	94	77	84	21.8	21.5	21.9	5.56	5.48	5.45	2.02	2.74	2.21	2.35	1.99	1.96	2.64	2.92	2.79	5.2	5.3	5.8
125	2	72	6	182	165	174	94	85	88	26.7	26.5	27.5	5.53	5.56	5.43	1.69	1.21	1.52	1.41	1.43	1.51	3.66	3.73	3.39	6.1	7.2	7
126	2	49	3	182	177	127	106	106	75	26.9	27.3	23.04	4.59	4.44	4.77	0.88	1.21	1.2	1.21	1.37	1.26	2.81	3.01	2.87	6.2	6	5.5
127	1	66	5	189	160	155	111	104	96	25	25.2	20.8	4.63	4.54	2.79	0.96	2.05	1.52	1.23	1.37	0.79	3.02	3.01	1.32	5.6	6.8	6.2
128	1	66	5	189	141	145	103	85	75	24.5	24.6	25.3	4.88	4.86	5.23	2.63	4.22	2.3	1	0.88	1.03	2.82	2.37	3.15	5.5	5.4	5.7
129	2	74	6	181	186	190	89	82	75	22.1	21.5	21.8	4.93	4.84	4.6	3.73	4.19	2.32	1.22	1.16	1.22	2.08	1.6	2.2	8	9	9.2
130	2	77	6	181	170	145	84	75	79	26.6	27.2	25.6	5.54	4.29	5.6	1.14	1.1	2.05	1.5	1.39	1.23	3.13	2.14	3.06	8.8	7	8
131	2	77	6	181	207	171	79	95	81	26.9	28.4	26.6	3.67	3.83	4.45	1.52	1.93	1.56	1.02	0.99	1.01	2.09	2.2	2.71	7.2	6.7	12.3
132	2	71	6	181	148	161	88	90	81	26.3	27.1	27	6.36	4.23	5.22	1.49	1.41	1.67	1.09	1.16	1.12	4.46	2.54	3.32	5	5	5.6
133	2	73	6	181	157	158	82	81	74	31	31.7	30.9	5.48	4.94	5.52	1.71	1.48	1.57	1.05	1.09	1.12	3.68	3.24	3.78	5.1	5.4	6
134	2	60	5	181	188	180	92	89	89	27.5	27.9	28.9	5.76	5.72	4.92	1.56	1.97	1.33	1.37	1.32	1.24	3.89	3.46	2.89	5.6	5.8	6
135	1	63	5	188	206	174	104	111	104	26.3	27.6	27.3	5.36	4.58	4.57	2.46	2.15	1.5	1.31	1.37	1.36	3.4	3.01	3.03	6.2	6.3	6.7
136	1	76	6	188	183	179	88	68	77	18.6	19.1	20.6	4.15	4.05	3.67	0.84	0.51	0.93	1.35	1.34	1.1	2.49	2.46	1.99	5.6	6.2	6.7
137	2	81	6	180	167	172	80	70	70	18.4	19.1	19.3	5.79	5.93	4.62	3.58	2.44	1.92	0.91	0.95	0.85	2.58	3.31	2.49	6.4	7.8	8
138	2	66	5	180	154	152	99	82	84	29.6	29.1	28.4	5.8	4.51	4.35	1.28	0.66	0.75	1.67	1.37	1.36	3.87	3.01	3.03	5.5	6.1	6.4
139	2	62	5	180	156	151	96	76	71	24.4	24.2	24.1	5.12	5.68	5.72	1.52	1.9	1.5	1.32	1.3	1.22	3.57	3.89	4.13	6	6.7	6.7
140	2	81	6	180	182	165	85	84	100	24.2	23.5	22.4	6.04	6.39	6.47	1.58	0.96	1.22	1.26	1.18	1.2	4.39	4.54	4.72	5.2	5.4	5.3
141	2	74	6	180	153	160	79	69	64	18.1	16.6	16.4	4.67	6.69	6.17	0.54	0.68	0.47	2.25	2.85	2.92	2.01	3.37	2.61	5.7	6.1	6.6
142	2	79	6	180	139	140	88	82	69	23	22.7	23.6	5.42	5.39	5.56	1.03	1.04	0.99	1.39	1.31	1.41	3.71	3.56	3.64	5.7	6.4	5.9
143	2	74	6	180	173	185	92	104	101	23.1	22.4	23.7	4.87	5.22	4.96	1.49	1.1	2.8	1.31	1.36	0.93	2.96	3.37	2.69	6.1	6.3	5.3
144	2	73	6	180	168	166	100	87	91	19.2	20.2	19.5	5.26	4.75	4.91	1.1	3.97	4.05	1.23	1.37	1.36	3.47	3.01	3.03	5.3	5.8	5.9
145	2	72	6	180	145	171	89	59	82	27.7	27	26.8	6.96	6.73	5.22	3.21	3.42	2.45	1.11	0.92	1.16	4.14	3.93	2.84	6.9	8.5	7.7
146	1	77	6	187	191	168	100	98	87	19.7	19.4	19.5	3.54	3.35	3.58	0.64	0.64	0.53	1.46	1.37	1.63	1.86	3.01	1.76	4.8	4.6	4.9
147	1	78	6	187	180	190	84	77	88	26	25.7	25.4	5.4	5.41	5.43	2.07	2.58	3.15	1.22	1.37	1.36	3.55	3.01	3.03	6.5	6.8	9.5
148	2	42	3	179	158	156	107	97	97	21.5	21	21.3	4.75	3.92	4.52	0.64	0.58	0.66	1.73	1.54	1.86	2.5	2.22	2.5	4.8	5.1	5.2
149	2	64	5	179	149	157	73	88	83	24.4	25.1	22.9	5.95	5.33	6.04	1.92	1.93	2.67	1.52	1.49	1.32	3.4	3.05	3.5	5.4	5.4	6.7
150	2	75	6	179	170	173	86	76	84	22.7	22.1	23.2	6.46	6.53	5.9	2.17	2.37	1.62	1.27	1.27	1.32	4.51	4.79	3.99	5.3	5.5	5.4
151	2	72	6	179	183	127	81	91	75	22.1	22.7	23.04	6.16	7.01	6.7	1.45	1.6	1.07	1.47	1.37	1.36	4.08	3.01	3.03	5.2	5.2	5.7
152	2	63	5	179	192	127	71	101	75	28.5	28.5	29	4.17	5.16	6.36	1.02	1.09	1.4	1.9	1.99	1.36	1.94	2.74	3.03	6.2	6.2	10.4
153	2	61	5	179	153	153	77	86	69	26.5	26.4	27.5	5.03	5.35	5.26	0.63	1.15	1.1	1.87	1.74	1.85	2.69	3.07	3.05	5.5	5.6	5.4
154	2	78	6	179	165	181	77	82	76	21.8	21.1	21.6	3.63	4.12	4.41	1.03	1.53	1.38	1.45	1.48	1.51	1.68	2.11	2.34	4.7	5	5
155	2	64	5	179	175	162	91	92	96	20.4	21.6	20.9	5.12	5.92	4.96	1.71	1.04	2.67	1.28	1.58	1.13	3	3.81	2.48	5.9	6.1	5.5
156	1	70	6	186	170	198	93	93	93	22.7	23.1	22.6	3.13	3.31	3.61	0.97	1.36	1.18	1.01	0.98	1.06	1.65	1.72	2.15	6.7	6.2	7.1
157	1	74	6	186	194	153	88	98	79	26.2	26.1	25.1	4.37	4.04	3.62	1.29	1.14	0.84	1.14	1.37	0.95	2.56	3.01	2.26	8.3	5.1	10.3
158	1	66	5	186	167	168	101	94	114	32.3	32.3	33.4	4.61	3.99	4.34	1.61	0.97	1.54	1.34	1.14	1.14	2.78	2.66	2.67	7.3	6.7	8.4
159	2	71	6	178	162	125	80	91	78	26	25.2	26	5.62	5.04	5.46	1.73	1.71	1.58	1.32	1.07	1.15	3.94	3.32	3.84	6.2	6.8	8
160	2	64	5	178	192	171	76	82	88	31.8	33	29.8	5.21	8.93	6.37	4.37	7.09	7.52	0.97	1.03	0.95	2.46	4.09	2.21	6.4	7.9	7.7
161	2	67	5	178	172	127	90	85	75	27.6	28.2	29.2	5.1	4.61	5.09	2.2	1.18	1.51	1.31	1.42	1.45	3.06	2.67	3.02	5.2	5.5	6.2
162	2	66	5	178	169	199	102	110	110	22.3	23.7	24.4	5.9	7.22	5.3	1.9	11.75	1.82	1.21	0.84	1.12	3.71	2.25	3.33	5.5	5.9	6.3
163	2	80	6	178	157	156	78	70	64	26.6	27	25.5	5.14	5.32	5.21	1.26	0.89	0.87	1.69	1.37	1.94	2.98	3.01	2.97	4.6	4.5	4.8
164	2	76	6	178	161	157	74	59	63	25	24.3	23.8	7.05	7.82	6.88	7.88	15.73	8.39	0.98	1.37	0.95	2.74	3.01	2.94	8.7	9.7	8.6
165	2	69	5	178	162	151	97	87	87	24.4	23.9	23	6.76	6.98	4.89	2.66	3.58	1.54	0.91	0.86	1.09	4.14	4.03	3.05	5.6	5.6	5.6
166	2	61	5	178	186	181	110	108	110	26.7	26.4	26.3	4.48	4.88	4.3	3.79	9.64	7.07	1.06	0.92	0.98	2.07	1.12	1.09	6.3	6	5.5
167	2	49	3	178	127	142	112	75	90	28.9	23.07	29	4.87	4.93	4.81	1.36	1.38	2.04	1.38	1.37	0.98	2.94	3.01	3.07	5.31	5.41	7.1
168	2	78	6	178	127	167	100	75	97	22.5	23.07	23.04	6.28	5.81	5.74	1.18	0.81	1.09	1.48	1.37	1.36	4.32	3.01	3.03	5.6	5.2	5.5
169	2	81	6	178	138	193	81	73	95	22.6	22.4	22.7	6.52	6.25	6.23	2.17	1.3	1.17	1.35	1.48	1.6	3.81	4.12	4.04	5.6	5.7	5.9
170	2	45	3	178	168	127	104	90	75	26.1	25.1	23.04	5.47	5.56	6.34	2.55	1.94	3.59	1.04	1.14	1.06	3.62	3.82	3.87	7.1	7	7.9
171	2	71	6	178	170	164	66	82	79	22.4	22.4	21.5	6.57	6.89	6.5	2.16	2.12	2	1.78	1.7	1.56	4.17	4.4	4.09	6	6.2	6
172	2	65	5	178	154	150	92	89	94	27.4	28.2	28.6	5.3	6.3	4.45	2.15	3.65	2.32	1.16	1.19	1.4	3.2	3.66	2.27	5.6	5.6	6.2
173	2	47	3	178	127	127	106	75	75	22.97	23.07	24.8	4.68	4.68	4.72	1.04	0.87	0.94	1.38	1.14	1.23	3.08	3.23	2.88	5.2	4.8	5.5
174	2	83	6	177	127	127	73	75	75	31.9	23.07	23.04	3.23	4.52	4.99	1.55	2.41	1.38	1.34	1.07	1.36	1.31	2.45	3.03	4.8	5.6	5.51
175	2	78	6	177	180	179	78	66	71	23.7	23.6	23.3	7.12	5.69	4.56	2.4	3.7	1.55	1.23	1.01	1.21	5.1	3.28	2.9	4.8	5.4	5.6
176	2	73	6	177	202	169	80	97	80	28.5	29.7	29.7	6.24	7.11	3.66	6.1	8.97	2.1	0.87	0.88	1.07	2.65	2.49	1.95	6.3	6.4	6.8
177	2	69	5	177	161	160	105	98	92	29.5	29	29.5	5.7	3.92	5.41	2.63	1.61	1.52	1.39	1.48	1.36	3.39	1.6	3.8	4.9	5	5.4
178	2	68	5	177	127	147	79	75	64	22.97	23.07	23.3	6.42	7.75	5.72	4.93	7.24	5.25	1.2	1.08	1.08	2.89	2.66	2.44	15	20.3	8.3
179	2	87	6	177	152	173	97	91	89	20	20.9	20	4.06	4.38	4.43	0.64	0.62	0.39	1.49	1.46	1.36	2.31	2.49	3.03	5	5.2	5.2
180	2	92	6	177	189	159	81	93	71	23.5	22	22	4.67	4.85	4.54	1.51	1.99	1.77	1	0.88	0.92	2.97	2.99	2.76	11	8.7	9.2
181	2	88	6	177	156	163	79	77	89	26.1	27.6	26.9	3.9	3.83	4.09	2.32	1.82	2.13	1.22	1.24	1.24	1.9	1.94	1.96	5.71	6.7	7.6
182	2	82	6	177	153	189	83	67	78	23.7	23.8	22.5	6.12	6.86	6.82	2.78	2.08	2.03	1.12	1.27	1.22	4.21	5.15	4.95	12.8	17	15.7
183	2	81	6	177	167	151	90	84	68	26.1	28.4	28.1	4.07	3.9	4.39	0.83	0.87	1.09	1.46	1.51	1.32	2.37	2.14	2.48	5.8	7.5	6.8
184	2	75	6	177	184	185	63	70	67	29.2	29	29.6	5.89	5.63	6.25	2.28	3.67	3.65	1.45	1.1	1.36	3.56	2.91	3.03	5.4	5.5	7.1
185	2	80	6	177	159	147	64	76	75	21.4	21.2	21.3	5.18	5.21	3.73	0.8	0.85	0.92	1.51	1.6	1.13	3.32	3.38	2.22	5.2	5	4.9
186	2	77	6	177	185	165	89	100	86	22.7	23.3	23.6	4.89	5.14	5.25	1.61	1.79	0.81	1.81	1.78	2.12	2.09	2.43	2.48	6.3	6.1	6.3
187	2	45	3	177	144	141	97	87	82	18.7	19	23.04	4.5	4.28	4.42	0.67	0.62	0.88	1.98	1.86	1.83	2.01	2.12	1.89	4.3	4.4	4.7
188	2	62	5	177	176	164	52	94	60	19.6	20.8	19.8	6.57	7.43	6.37	3.53	5.01	3.4	1.11	1.06	1.07	3.26	3.33	3.59	13.5	11.7	13.3
189	1	86	6	184	184	211	95	80	119	22.3	22.3	22.9	4.28	4.52	4.41	0.66	0.9	0.74	1.19	1.16	1.26	2.58	2.9	2.65	5.3	5.6	5.3
190	1	67	5	184	164	165	95	84	84	22.5	22.8	23.2	4.92	5.26	4.64	0.65	0.43	0.43	1.94	1.96	1.69	2.75	3.02	2.61	5	6.2	5.4
191	1	80	6	184	168	176	101	76	84	29.4	29.4	29.6	4.29	3.75	4.35	1.65	1.48	1.52	1.07	1.37	1.36	2.73	3.01	3.03	8.6	8	10.6
192	1	32	2	184	153	161	128	100	101	25.4	26.1	26.7	4.19	4.46	4.67	0.51	0.91	1.07	1.18	1.32	1.18	2.83	2.83	3.08	4.1	4.3	4.6
193	1	40	3	184	189	161	99	100	95	23.5	24.5	24.1	4.45	4.11	4.44	0.92	1.12	1.28	1.47	1.35	1.23	2.32	2.37	2.67	5.6	5.7	5.5
194	1	58	4	184	159	170	90	89	93	24.4	24.6	25.5	3.18	3.02	3.19	2.26	1.57	2.21	0.86	0.75	0.75	1.72	1.8	1.85	4.6	5.1	4.9
195	1	64	5	184	139	167	106	79	102	25.6	26.2	25.4	3.52	4.47	4.49	1.57	2.99	1.97	1.33	1.21	1.36	1.76	2.16	2.27	6.9	6.6	7
196	1	53	4	184	127	127	101	75	75	30.4	23.07	23.04	5.06	4.06	3.28	1.78	1.22	0.79	1.19	1.37	1.23	2.73	3.01	1.68	5.1	5.8	5.9
197	2	85	6	176	140	129	78	74	60	22.5	21.1	21.7	7.95	7.47	4.63	3.4	1.82	2.62	1.47	1.59	1.33	4.74	5.02	2.21	6	5.8	5.6
198	2	81	6	176	167	165	80	68	72	22.8	23.2	22.4	4.43	4.31	4.32	3.02	1.56	1.33	1.18	1.37	1.36	2.24	3.01	3.03	6.5	6.4	7.4
199	2	80	6	176	157	160	90	91	84	19.6	18.5	19.2	6.66	6.27	5.95	1.14	1.02	1.05	2.11	1.99	2.01	4.05	3.96	3.44	7.9	7.2	8.5
200	2	66	5	176	170	141	83	80	73	24.7	24.1	24	6.54	5.72	5.53	1.47	1.56	1.3	1.46	1.45	1.36	4.73	4.07	3.03	5.8	5.2	5.4
201	2	85	6	176	200	179	53	98	86	27	27.8	28.2	4.44	4.26	4.27	1.01	1.43	1.21	1.28	1.18	1.22	2.77	2.7	2.55	5.3	5.8	5.7
202	2	75	6	176	208	180	79	99	82	25.8	25.5	25.8	4.09	5.92	6.04	0.78	1.24	0.9	1.72	1.37	1.36	1.88	3.01	3.03	6.9	6.2	7.1
203	2	39	2	176	143	133	95	90	91	28.4	23.07	23.04	4.75	5.03	4.79	0.9	1.08	0.9	1.35	1.47	1.55	2.22	3.08	2.74	5.4	5.5	5.2
204	2	62	5	176	141	152	96	94	90	27	27.4	26.5	4.74	4.74	4.76	1.63	1.37	1.52	1.13	1.26	1.36	3.27	3.31	3.03	9.2	9	9.1
205	2	66	5	176	183	183	80	77	80	23.1	22.9	22.9	4.93	4.94	6.17	0.94	1.49	1.91	1.51	1.37	1.12	2.92	3.01	4.04	4.9	4.8	5.6
206	1	78	6	183	198	167	85	100	84	26.4	26.5	25.9	5.12	5.41	5.5	1.41	2.6	1.72	1.14	1.05	1.07	3.46	3.55	3.72	5.8	5.6	6.1
207	1	36	2	183	194	179	116	128	111	38.1	37.8	35.8	4.75	4.54	4.42	1.98	3.83	5.52	0.91	0.75	0.73	3.1	2.28	2.09	7	9.2	15.4
208	1	77	6	183	178	185	100	115	113	22.7	23.3	23.3	5.93	5.81	7.23	1.03	0.85	1.23	1.63	1.74	1.48	3.6	3.55	4.82	6.9	7.3	6.3
209	1	45	3	183	194	186	119	130	125	26.2	27	26.3	4.96	5.34	5	0.86	0.92	0.88	1.47	1.63	1.5	3.45	3.41	3.1	5.5	5.1	5.3
210	1	82	6	183	171	173	78	82	92	25.1	24.7	25.7	5.75	5.92	5.12	2.13	1.35	6.31	1.13	1.17	0.89	3.99	4.1	2.26	5.4	6	5.7
211	1	85	6	183	170	189	90	92	98	26.3	26.4	25.5	2.74	2.8	2.64	0.66	0.74	0.65	0.94	0.96	0.98	1.67	1.74	1.29	6.9	8.9	7.7
212	2	63	5	175	177	155	108	112	92	28.3	27.8	27.4	5.37	5.16	5.86	3.41	2.99	7.29	1.37	1.3	1.08	2.91	2.69	1.95	9.8	10.5	12.4
213	2	78	6	175	147	139	83	71	68	21.5	21.1	21.8	5.7	6.36	4.99	0.94	1.21	1.38	1.67	1.64	1.36	3.52	4.3	3.03	5.1	5.5	5.51
214	2	74	6	175	172	180	102	93	108	23	23.7	22.7	4.5	5.27	6.2	0.89	1.07	1.53	1.32	1.62	1.68	2.62	3.1	3.58	6.7	8.2	8.3
215	2	83	6	175	145	153	89	70	75	25	25.5	26.3	4.57	4.39	4.17	2.12	1.97	1.37	1.11	1.14	1.3	2.7	2.6	2.46	6	5.9	6.5
216	2	75	6	175	179	127	102	92	75	24.8	25.1	23.04	4.52	4.97	5.05	2.57	2.74	1.92	0.93	0.96	1.1	2.93	3.33	3.33	5.3	5.7	5.2
217	2	81	6	175	125	140	80	62	73	19.4	18.6	18.3	6.19	6.18	5.32	0.83	0.89	0.57	2.66	2.5	2.26	2.77	3.02	2.65	5.3	5.5	5.5
218	2	77	6	175	168	146	76	84	65	27.9	27.3	26.4	3.79	4.52	6.16	1.56	1.64	1.06	0.92	1.09	1.26	2.19	2.74	4.47	5.6	6	6.2
219	2	77	6	175	186	175	78	85	83	21.8	22.1	21	4.52	4.75	4.92	1.38	1.41	1.38	1.43	1.39	1.36	2.27	2.44	2.58	5.9	5.4	5.8
220	2	76	6	175	180	161	77	84	76	24.1	24.6	24.3	4.73	5.07	5.15	1.49	2.14	1.42	1.59	1.44	1.41	2.67	2.81	3.02	5.6	5.6	6
221	2	74	6	175	127	127	80	75	75	23.1	23.07	22.3	5.16	5.02	6.48	1.23	1.21	1.36	1.61	1.37	1.36	3.08	3.01	3.03	6.3	7.3	7.7
222	2	74	6	175	174	172	87	76	97	23.3	24.3	22.4	4.35	4.5	4.5	1	0.78	1.11	2.02	2.13	1.36	1.81	2.06	3.03	5.5	6.2	5.8
223	2	62	5	175	171	175	95	99	104	23	23.5	22.6	6.46	5.97	6.32	0.83	0.81	0.63	1.86	2	2.06	3.99	3.39	3.79	5.5	5.7	5.9
224	2	60	5	175	176	158	79	84	82	39.3	37.5	36.8	4.06	5.07	5.08	1.34	1.8	1.76	1.21	1.5	1.4	2.36	3.06	3.06	7.7	6	6.7
225	2	56	4	175	178	186	95	91	103	20.1	19.6	19.6	5.41	5.58	5.24	1.16	1.02	0.65	1.42	1.33	1.6	3.54	3.75	3.27	5.9	5.6	5.8
226	1	85	6	182	188	150	68	70	58	25.1	23.9	23.6	4.78	4.96	4.01	2.15	1.87	1.12	0.75	0.78	0.88	3.29	3.33	2.69	5	5.3	5.6
227	1	66	5	182	157	168	86	110	77	26.7	26.5	27.3	4.74	4.56	4.11	1.76	1.23	3.03	0.85	1.37	1.36	2.88	3.01	3.03	6.3	7.4	7.6
228	1	28	1	182	154	152	92	91	99	19.5	19.5	18.9	3.25	3.12	3.71	0.54	0.36	0.61	1.31	1.38	1.42	1.76	1.59	2.15	4.9	5	5.4
229	2	78	6	174	150	141	88	62	53	29.6	30.1	31.3	5.27	4.55	5.11	2.45	3.93	1.65	1.26	1.37	1.23	3.13	3.01	3.03	6.2	7	7.7
230	2	71	6	174	159	150	78	81	82	21	22.2	21.7	4.41	4.88	5.64	2.24	3.27	4.19	1.09	1.37	1.36	2.19	3.01	3.03	5.6	5.3	5.7
231	2	85	6	174	187	182	72	94	82	26.9	26.3	26.8	4.45	4.46	4.22	1.68	1.4	1.68	1.14	1.21	1.19	2.39	2.45	2.17	6.6	6.4	6.9
232	2	85	6	174	147	197	51	52	69	21.2	20	23.04	5.54	3.59	5.06	0.98	1.03	0.64	1.77	1.54	1.85	3.22	1.44	2.72	6.8	9.7	6.9
233	2	82	6	174	176	162	86	86	74	23.7	23.8	24.3	6.97	7.59	6.83	3.48	5.5	3.77	1.28	1.12	1.28	4.02	3.34	3.5	5.8	5.3	5.5
234	2	48	3	174	154	156	93	83	86	23	23.7	22.6	4.68	4.68	5.16	0.59	0.58	1.1	1.84	1.87	1.74	2.46	2.47	2.99	4.4	4.9	5
235	2	81	6	174	183	171	78	84	83	23.1	22.3	23.7	4.94	4.88	6.84	2.78	0.63	2.85	1.26	1.57	1.27	2.84	3.11	4.26	6.6	6.1	6.7
236	2	74	6	174	183	165	79	86	82	19.7	19.6	19.8	4.94	4.98	5.06	0.45	0.69	0.61	1.84	1.85	1.88	2.75	2.79	2.71	5.7	6	6.1
237	2	61	5	174	187	184	73	85	87	25.9	25.6	24.3	4.75	5.44	5.68	1.78	3.35	1.12	1.4	1.17	1.46	2.61	2.84	3.47	15.6	17	21.4
238	2	63	5	174	168	170	89	92	81	31.6	32.2	32.4	5.27	5.41	3.65	1.78	1.7	0.64	1.32	1.48	1.43	3.15	3.22	1.82	11.3	9.3	8.9
239	2	77	6	174	153	163	82	68	75	22.8	22.9	22.9	4.76	4.94	4.77	2.13	1.83	2.56	1.21	1.08	1.18	2.88	3.41	2.94	6.7	7	7.6
240	2	74	6	174	167	177	94	90	92	25.9	25.9	25.5	6.15	6.54	6.22	1.75	2.74	2.67	1.6	1.45	1.52	4.06	4.19	3.8	4.8	5	5.4
241	1	40	3	181	122	152	101	81	96	30.2	29.2	29.5	5.08	5.49	4.65	2.16	1.51	1.58	1.11	1.17	1.09	3.74	3.83	3.16	6.2	5.9	6.1
242	1	82	6	181	178	175	92	82	85	20.2	18.6	18.3	6.15	6	5.73	2.27	2.75	2.1	1.1	1.12	1.13	4.06	3.48	3.78	7.8	8.3	8.2
243	1	74	6	181	161	162	88	91	87	24.6	25.5	26.1	4.19	4.41	4.69	1.7	2.04	2.18	0.88	0.96	0.94	2.71	2.87	2.94	7.4	8.6	9
244	1	57	4	181	185	202	100	91	101	24.2	24.9	24.6	4.38	5.04	4.56	0.84	0.92	0.58	1.19	1.17	1.18	2.82	3.51	3.13	8.9	12.5	10.6
245	1	82	6	181	187	170	80	85	80	24.5	24.7	24.4	4.26	4.34	5.91	1.74	1.29	2.63	1.08	1.22	1.08	2.16	2.45	3.36	7.95	9.6	8.5
246	1	66	5	181	127	164	83	75	82	26.7	23.07	26.6	4.33	3.67	3.95	1.43	1.24	1.11	1.04	0.86	0.94	3	2.36	2.59	5.1	5.7	5.5
247	1	43	3	181	160	117	122	103	78	24.4	24.9	24.5	5.54	5.38	5.36	1.87	1.84	1.94	1	0.98	0.91	3.73	3.89	3.56	5.2	5.4	5.5
248	2	81	6	173	181	175	99	95	79	22.7	23	23.4	5.27	3.73	3.69	5.35	3.32	3.6	1.02	1	1.07	2.25	1.49	1.39	5.2	5.7	5.8
249	2	84	6	173	141	158	83	74	75	17.5	17.2	15.5	4.74	6.08	6.04	0.88	1.18	1.25	1.51	1.37	1.36	2.9	3.01	3.03	7.8	7.9	7.2
250	2	83	6	173	167	164	81	85	76	20.2	20.1	20	5.44	6.17	5.93	0.66	0.97	0.79	1.78	1.8	1.64	3.22	3.79	3.76	5.2	5.6	5.6
251	2	83	6	173	184	193	83	94	87	18.6	23.07	17.3	6.41	6.32	6.56	3.04	2.95	1.6	1.55	1.53	1.65	3.63	3.48	3.84	5.7	5.5	5.5
252	2	82	6	173	182	177	65	83	88	24.1	24.3	24.7	4.28	4.78	4.98	1.78	1.28	1.95	1.41	1.49	1.45	1.99	2.67	2.47	4.8	4.9	5.2
253	2	79	6	173	165	150	72	78	61	24.1	23.2	23.4	7.02	6.65	7.14	1.53	2.69	2.59	1.63	1.43	1.38	4.7	4.14	4.29	5.3	5.1	5.3
254	2	76	6	173	161	173	84	80	80	25.6	25	26.1	6.28	3.82	3.55	0.83	0.78	0.79	1.5	1.5	1.4	4.15	1.84	1.78	5.4	5.3	5.3
255	2	75	6	173	168	152	80	83	84	22.97	24.5	24.7	5.24	5.34	4.97	1.63	2.47	2.78	1.3	1.32	1.04	3.44	3.45	2.84	5.1	5.1	5.1
256	2	70	6	173	172	182	84	84	89	25.2	25.8	25.9	6.56	6.27	5.33	2.09	2.23	1.67	1.48	1.47	1.13	3.8	3.83	3.19	7	7	7.3
257	2	67	5	173	155	162	92	97	92	26.6	27.7	27.5	7.49	7.72	7.24	2.46	2.16	2.22	1.51	1.63	1.42	5.04	5.49	5.04	5.8	6	5.8
258	2	85	6	173	188	156	87	90	85	22.2	21.6	20.7	7.37	6.51	7.32	1.38	0.97	1.14	1.57	1.9	1.98	5.17	4.31	4.76	5.6	5.8	6.4
259	2	78	6	173	127	189	79	75	64	27.2	23.07	26.3	4.16	3.76	3.72	1.06	1.35	1.46	1.38	1.37	1.36	2.33	3.01	3.03	5.9	5.6	5.8
260	2	77	6	173	198	192	73	87	75	18.5	18.5	19	6.61	6.2	6.75	1.21	1.82	1.38	1.57	1.39	1.64	4.39	4.05	4.6	5.6	5.1	5.9
261	2	67	5	173	157	174	96	113	97	30	30	29.9	5.3	5.47	5.66	2.92	2.49	2.2	1.04	1.09	1.14	3.15	3.46	3.26	7.2	6.6	6
262	2	75	6	173	164	137	96	97	80	25.2	24.1	24.3	5.13	5.31	4.99	2.24	2.16	2.2	1.27	1.32	1.26	3.02	3.34	3.05	5.8	5.2	5.3
263	2	68	5	173	139	122	100	88	73	22.97	20.9	20.3	5.92	5.39	4.33	1.19	1.13	0.74	1.86	1.52	1.32	3.7	3.48	2.5	5	5.5	5.4
264	1	73	6	180	188	169	96	92	91	28	29.1	29	4.17	3.25	5.26	1.47	1.26	1.29	1.05	1.37	1.07	2.76	3.01	3.98	6	6.2	6.6
265	1	64	5	180	160	162	96	98	84	21.6	23.07	22	6.16	7.4	6.68	2.84	3.19	3.01	1	1.13	0.99	4.16	5.13	4.62	7.4	8.5	11.1
266	1	75	6	180	156	167	59	94	106	36.7	37.6	36.7	5.09	4.67	4.94	1.63	2.03	1.63	1.23	1.04	0.97	3.46	3.06	3.37	4.8	5.3	5.1
267	1	68	5	180	186	127	94	104	75	25	25.2	23.04	4.05	4.41	4.56	1.36	1.95	1.29	1.08	0.95	1.16	2.37	2.62	2.51	6.3	6.1	6.9
268	1	88	6	180	178	152	80	82	68	21.7	21.8	21.5	3.24	4.21	2.86	1.03	1.29	1.19	0.67	1.37	1.36	2.12	3.01	3.03	6.7	7.2	8.4
269	1	64	5	180	176	188	114	94	98	26.4	26.4	26.5	3.36	2.79	3.25	1.2	1.26	1.28	0.81	0.81	0.79	2.22	1.63	2.09	5.2	5.5	5.1
270	1	52	4	180	161	193	109	101	109	22.6	23.6	24.2	6.73	5.66	5	1.72	2.22	1.52	1.27	1.07	1.17	4.61	3.84	3.29	6.2	6.3	7.8
271	1	62	5	180	160	127	83	91	75	22.97	24.4	24	4.82	5.74	5.07	1.18	1.65	1.31	1.46	1.5	1.19	2.89	3.61	3.35	6.7	7.7	7.2
272	2	80	6	172	167	155	96	91	89	19.7	19	19.3	5.89	5.88	5.31	1.25	1.82	1.09	1.51	1.46	1.56	3.76	3.84	3.31	4.9	4.8	5.3
273	2	84	6	172	167	174	75	75	72	22.4	23.9	23.1	3.42	3.72	3.57	1.1	0.78	0.62	1.81	1.94	1.93	0.91	1.27	1.11	6.1	6.4	6.7
274	2	83	6	172	195	137	64	81	59	22.2	23.3	20.5	4.58	5.17	5.33	1.25	1.27	1.54	1.38	1.58	1.65	2.77	3.18	3.08	5.6	6	5.8
275	2	66	5	172	151	173	96	90	82	22.7	22.9	23	3.36	5	4.03	0.74	1.43	1.56	1.13	1.03	0.98	1.94	3.47	2.58	5.6	5.3	5.2
276	2	57	4	172	152	138	76	79	78	23.8	23	23.4	5.94	5.85	5.24	2.1	1.47	1.28	1.21	1.11	1.03	3.91	4.02	3.59	9.1	6.6	6.4
277	2	73	6	172	165	152	86	83	79	21.4	20.7	20.1	3.66	3.51	3.08	2.17	2.25	3.44	0.97	0.94	0.63	1.88	1.69	0.98	6.4	5.4	5.6
278	2	67	5	172	180	205	86	86	98	26.7	27.3	27.2	5.49	6.17	5.76	1.9	2.2	2.33	1.32	1.28	1.36	3.31	4.07	3.03	6.8	7.2	7.2
279	2	66	5	172	165	154	77	78	86	20.7	19.8	19.3	5.33	6.48	7.23	0.84	1.55	0.59	1.47	1.48	1.36	3.29	4.09	3.03	6.9	5.6	7.6
280	2	60	5	172	169	152	92	91	79	30.3	30.7	30.1	6.02	6.24	6.25	3.16	2.61	3.19	1.22	1.27	1.36	3.84	3.77	3.03	12	10.5	14.2
281	2	49	3	172	176	172	108	100	85	22.5	22.8	22.1	4.25	4.27	4.45	0.81	0.79	1.08	1.56	1.37	1.27	2.66	3.01	2.95	4.8	5.1	4.8
282	2	83	6	172	151	160	66	62	57	20.8	19.7	20.7	5.31	5.13	6.03	1.26	1.18	1.44	1.31	1.29	1.41	3.4	3.28	4.02	5.3	5.4	6.2
283	2	77	6	172	153	146	77	74	69	23.6	21.6	23.3	4.48	4.27	7.38	1.34	1.63	2.39	1.66	1.41	1.64	2.19	2.13	4.73	5.8	5.8	5.4
284	2	82	6	172	168	156	72	71	66	21.9	21.1	21.2	6.08	6.55	6.21	1.04	1.5	1.89	1.95	1.37	1.36	3.17	3.01	3.03	5.5	5.5	5.8
285	2	66	5	172	182	191	117	104	113	25.2	25.2	26.3	6	6.21	6.57	2.27	2.7	3.06	1.32	1.37	1.38	3.83	3.01	3.96	5.5	5.2	5.4
286	2	73	6	172	162	171	73	81	82	28.7	28.5	29	6.01	6.09	6.06	1.04	1.97	1.26	1.26	1.23	1.29	4.3	4.35	4.26	5.4	5.8	5.9
287	2	69	5	172	169	175	85	90	86	25	25.8	25.9	4.86	4.35	5.53	1.07	1.62	1.24	1.61	1.41	1.73	2.65	2.06	3.01	5.1	5.8	6.1
288	2	26	1	172	142	135	104	88	92	36.4	31.8	29.4	6.2	4.94	5.64	1.57	1.12	1.24	1	0.96	1.36	4.77	3.72	3.71	5.71	5.3	5.3
289	1	80	6	179	179	177	85	96	89	22.5	21.7	22.2	4.79	4.38	4.75	0.87	0.83	0.75	1.4	1.27	1.38	2.95	2.68	3.1	6.7	6.5	6.8
290	1	74	6	179	149	153	82	80	84	26.4	26.4	26.9	5.4	4.78	2.82	1.46	1.3	0.91	1.08	1.37	1.06	3.62	3.01	1.57	7.8	8.2	8.8
291	1	67	5	179	178	211	106	83	94	23.8	24	24.8	4.33	3.71	4.74	0.52	0.44	0.63	1.6	1.68	1.56	2.49	1.83	2.8	5.6	6.5	6.5
292	1	67	5	179	176	175	91	98	102	25.1	25.4	24.6	4.33	4.62	4.48	1.89	2.02	1.61	0.75	0.8	0.81	2.51	2.73	2.77	5.5	5.5	6
293	1	75	6	179	162	169	84	93	84	26.9	27.9	27.3	4.04	4.75	4.61	2.35	2.11	1.74	0.98	1.08	1.07	2.23	2.91	2.92	5.5	5.6	5.8
294	2	84	6	171	153	156	80	71	71	28.4	29.8	29.6	5.9	5.54	5.95	2.57	2.6	3.43	1.05	1.37	1.36	3.6	3.01	3.03	5.3	5.4	6.1
295	2	61	5	171	157	164	85	83	82	23	22.8	22.9	5.09	4.73	4.8	0.71	1.21	1.02	1.73	1.51	1.63	3.01	2.79	2.81	5.1	5.8	5.4
296	2	60	5	171	176	172	81	60	80	23.3	24.9	25.2	4.71	3.96	4.83	1.1	1.5	1.26	1.35	1.2	1.23	2.83	2.13	2.99	5.6	6.2	6.1
297	2	45	3	171	127	127	89	75	75	22.97	23.07	23.04	4.46	2.97	2.67	0.72	1.2	0.96	1.31	1.03	0.91	2.79	1.49	1.28	6.4	8.6	7.2
298	2	90	6	171	172	196	86	86	107	30.6	30.7	23.04	5.85	5.95	5.91	2.31	2.97	2.71	1.16	1.03	0.94	3.67	3.6	3.51	5.6	5.4	5.5
299	2	81	6	171	176	168	85	80	77	29.3	29.9	29.7	5.39	4.91	5.22	1.26	0.95	1.04	1.43	1.43	1.38	3.44	2.96	3.42	5.8	5.5	5.4
300	2	78	6	171	172	179	92	87	78	25.7	17.8	22.6	7.88	3.74	4.34	1.6	0.67	0.67	1.43	1.76	1.58	5.62	1.51	2.25	13	6.7	6.8
301	2	71	6	171	158	158	82	68	79	23.3	23.7	24	5.32	5.81	6.19	1	0.91	0.91	1.7	1.83	1.64	3.38	3.86	3.74	5.4	5.4	4.9
302	2	67	5	171	153	176	92	75	79	21.4	20.4	20.1	7.96	7.52	7.51	4.12	4.23	2.72	1.34	1.22	1.19	5.23	5	5.35	6.5	6.6	6.6
303	2	67	5	171	183	168	84	91	87	29.2	29.9	30.5	5.66	5.41	3.82	1.2	1.62	1.09	1.58	1.4	1.25	3.52	3.12	2.13	6.5	5.5	6.1
304	2	52	4	171	136	151	96	82	87	22.7	22.4	22.7	5.25	4.71	4.85	2.87	2.74	3.12	1.06	1.37	0.91	3.17	3.01	2.71	5.4	5.3	5.5
305	2	80	6	171	148	149	89	83	77	25	24.1	24.3	5.76	5.44	5.29	3.02	1.48	4.31	1.32	1.37	1.36	3.26	3.01	3.03	7.6	7.7	8
306	2	68	5	171	161	155	94	79	103	26.2	27	26.8	5.06	5.19	5.35	3.85	3.24	3.12	1.1	1.03	1.08	2.56	3.04	3.21	5.7	7	7.6
307	2	79	6	171	182	174	61	66	60	19.7	19.3	18.5	8.13	7.01	6.74	2.61	2.22	1.74	1.16	1.23	1.2	5.35	4.82	4.75	5.9	5.2	5.4
308	2	77	6	171	175	167	78	88	89	24.8	24.7	23.4	7.56	8.34	7.99	3.63	3.91	4.27	1.61	1.64	1.57	3.93	4.92	3.9	6.3	6.1	6.2
309	2	45	3	171	127	127	97	75	75	26.1	23.07	23.04	4.92	4.74	4.89	1.54	2.28	1.8	1.42	1.33	1.35	2.91	2.49	2.7	5.7	5.4	5.9
310	2	61	5	171	170	159	97	91	88	23.8	24.3	24.2	5.14	5.13	4.94	1.56	1.96	1.74	1.07	1.04	0.99	3.61	3.63	3.37	5.9	6.2	6.6
311	2	47	3	171	155	180	107	83	105	23.3	23.4	23.2	6.35	5.44	6.35	1.18	1.1	1.22	1.54	1.62	1.7	4.53	3.43	4.35	4.4	4.9	5
312	1	56	4	178	157	156	105	99	97	29.3	28.1	29.4	4.56	4.28	4.44	1.15	0.98	1.01	1.23	1.08	1.24	3.13	3.05	2.98	5.3	5.4	5.5
313	1	89	6	178	187	187	84	76	71	21.8	22.1	23.04	3.9	4	3.71	0.86	0.74	0.9	1.65	1.52	1.13	1.95	1.77	2.21	5.2	6.5	5.5
314	1	69	5	178	155	165	97	86	90	25.9	26	26.6	4.96	4.88	5.2	2.44	2.84	2.58	1.02	0.84	0.86	3.02	3.07	3.29	8.3	6.8	7.6
315	1	83	6	178	191	176	79	82	79	22.5	23.2	21.9	4.52	5.31	5.29	1.18	1.54	0.97	1	1.37	1.36	3.06	3.01	3.03	5.2	5.4	5.5
316	1	80	6	178	131	139	96	70	80	24.7	24.6	23.3	5.55	5.31	5.08	2.28	2.32	2.55	1.09	0.95	0.93	3.56	3.58	3.06	7.8	6.4	6.5
317	1	75	6	178	201	189	89	98	88	24.7	24.3	24.4	5.76	5.38	6.56	1.4	0.91	1.08	1.52	1.51	1.64	3.72	3.62	4.59	7.8	7.2	9.9
318	1	67	5	178	143	177	92	75	89	24.7	24.6	25.7	4.86	4.99	5.8	3.14	1.69	2.77	0.89	1.01	0.9	2.62	3.45	3.62	4.8	5.3	5
319	1	77	6	178	167	172	90	93	82	20.3	20.9	20.2	3.26	3.34	3.08	1.01	0.64	0.72	1.67	1.63	1.54	1.01	1.18	1.04	6.7	6.4	6.3
320	1	54	4	178	168	165	98	100	99	25.5	25.8	24.9	4.09	3.75	3.99	3.74	5.21	6.35	0.79	0.66	0.67	1.99	1.44	1.07	5.6	5.9	5.6
321	1	78	6	178	127	127	75	75	75	22.4	23.07	23.04	5.14	4.7	4.29	1.12	1.01	0.59	1.44	1.09	1.1	3.36	3.19	3.01	5.1	5.5	5.5
322	2	58	4	170	142	153	78	70	82	21.3	21.4	22.8	3.88	6.4	3.79	0.84	1.66	1.4	1.53	1.64	1.29	1.82	4.2	1.93	5.8	5.6	5.7
323	2	78	6	170	147	173	88	79	98	22.4	23.4	23.4	5.52	4.65	4.79	2.31	1.65	1.65	1.15	1.19	1.44	3.41	2.87	2.63	5.4	5.4	5.6
324	2	51	4	170	142	153	89	80	88	26.3	26.3	26.6	6.54	6.36	5.8	1.56	1.57	2.49	1.18	1.1	1.13	4.65	4.3	3.94	6.15	5.4	5.7
325	2	49	3	170	176	127	107	105	75	22.97	23.07	23.04	4.11	5.22	4.15	1.64	2.21	1.88	1.07	1.47	1.2	2.33	3.21	2.39	5.2	5.3	5.2
326	2	64	5	170	113	116	94	74	73	17	17.2	16.3	4.88	4.33	4.72	0.9	1.05	0.89	1.57	1.49	1.59	3.03	2.49	2.83	5.2	5.2	5.2
327	2	83	6	170	185	187	51	60	73	20	19.7	20.5	3.54	4.73	4.34	0.75	0.9	0.88	1.26	1.34	1.23	1.86	2.73	2.49	4.7	5.2	5.1
328	2	81	6	170	199	163	65	71	77	21.1	19.9	20.7	3.56	3.52	4.35	0.8	0.42	0.68	1.75	1.74	1.89	1.44	1.57	2.14	5.01	5.3	5.2
329	2	78	6	170	196	183	92	92	99	22.8	23.4	21.8	6.5	6.09	5.26	2.88	3.03	1.41	1.35	1.24	1.48	4.21	3.93	3.32	5.8	5.9	6.4
330	2	78	6	170	145	146	89	74	86	20.6	19.1	19.1	5.45	4.89	5.6	0.76	1.12	1.09	1.81	1.38	1.64	3.18	2.78	3.39	5.6	5.8	5.6
331	2	77	6	170	191	162	82	88	76	23.2	23.2	23.1	3.55	4.26	4.27	1.57	1.27	2.71	0.98	1.13	0.91	1.95	2.61	2.42	5.6	6.1	6.2
332	2	77	6	170	178	161	95	106	102	23.6	23.7	22	5.3	5.04	5.61	0.77	0.82	0.67	1.88	1.81	1.89	3.08	2.82	3.05	5.5	5.5	5.7
333	2	75	6	170	178	172	72	87	74	25.7	24.3	24.6	5.35	5.22	5.23	3.03	1.75	2.4	1.14	1.2	1.2	2.77	3.34	3.21	4.8	5.4	5
334	2	72	6	170	177	127	85	99	75	27.7	28.1	27.7	6.67	6.41	6.07	0.97	1.27	1.64	2.38	2.39	2.22	3.75	3.74	3.3	5.7	6.4	6.3
335	2	70	6	170	172	162	89	75	74	19.9	20.2	20.7	5.05	4.75	5.56	1.36	1.5	2.32	1.28	1.2	1.37	3.18	3.09	3.5	5.7	6.4	6.4
336	2	62	5	170	157	158	78	82	96	25	24.6	25.8	4.95	5.08	5.29	3.3	2.15	2.62	1.14	1.49	1.34	2.14	2.79	2.98	5.9	5.4	6.2
337	2	79	6	170	158	163	84	81	90	25.1	24.7	24.9	6.02	7.5	4.01	2.23	2.54	1.55	1.41	1.53	1.4	3.77	4.7	2.06	4.6	4.8	4.9
338	2	75	6	170	146	136	79	64	73	21.3	21	20.9	4.86	5.12	5.93	0.74	0.72	0.78	1.62	1.5	1.61	2.95	2.5	3.79	5.4	5.3	5.3
339	2	73	6	170	164	179	80	65	87	26.6	28.1	28.3	5.5	6.57	6.03	2.01	1.86	1.72	1.03	1.23	1.09	3.83	4.63	4.16	5.5	7	5.8
340	2	25	1	170	141	151	114	87	83	25	24.8	26.5	4.24	4.92	5.52	1.81	1.33	1.31	1.14	1.01	1.27	2.68	3.67	4.01	4.9	5	5.3
341	1	90	6	177	187	163	69	62	52	19.8	19.2	18.2	5.07	3.76	3.71	0.91	0.58	0.53	1.38	1.54	1.59	3.37	1.88	1.72	5.1	4.7	5
342	1	77	6	177	197	185	84	93	93	23.3	23.5	23.7	4.82	5.1	5.36	0.86	0.76	0.68	2.17	2.02	2.14	2.16	2.47	2.59	4.8	4.9	4.8
343	1	67	5	177	149	178	100	88	103	28.5	29.3	28.5	5.73	5.7	3.79	4.91	5.41	3.23	1.07	0.95	0.91	3.01	2.57	1.72	5.3	5.9	5.2
344	1	65	5	177	157	152	92	88	88	23.7	22.4	23.3	2.66	4.06	3.99	0.86	1	1.43	1.14	1.37	1.36	1.17	3.01	3.03	6.2	5.8	6.5
345	1	83	6	177	153	164	84	71	81	25.5	24.6	25	4.51	4.44	4.49	1.4	0.78	1.05	0.87	1.02	0.94	2.9	3.01	2.99	5.3	5.4	5.8
346	1	72	6	177	164	157	98	82	87	22	22.8	23.2	4.79	4.05	4.11	1.37	0.75	0.75	1.06	1.47	1.21	3.06	2.17	2.42	5.9	7.4	5.7
347	1	60	5	177	168	173	104	107	91	22.7	24.4	24.2	6.08	5.4	5.54	1.48	1.25	1.35	1.26	1.11	0.92	4.19	4.05	3.98	4.7	4.4	4.8
348	1	78	6	177	161	163	99	95	90	24.5	25	25.7	5.04	4.82	5.53	1.26	1.61	1.41	0.93	0.8	0.87	3.8	3.44	4.19	5.3	5.5	6.7
349	1	83	6	177	178	177	80	80	92	22.3	22.8	22.4	3.98	4.37	4.87	0.97	1.35	1.23	1.33	1.37	1.42	2.29	2.49	2.88	5.1	5.7	6.4
350	1	78	6	177	177	163	81	86	66	25.9	25.9	24.8	5.18	4.75	5.02	1.97	1.08	1.14	1.16	1.08	1.17	3.5	3.27	3.46	6.4	5.8	6.3
351	1	42	3	177	144	138	108	104	102	27.7	30.3	29.9	6.07	6.58	6.62	3.75	4.14	3.98	1.12	1.05	1.09	3.01	3.75	3.72	5.1	4.8	5.2
352	1	55	4	177	167	129	105	100	82	25.9	27.4	28	5.85	6.26	5.87	1.82	2.07	2.17	1.23	1.18	1.12	4.12	4.54	3.86	4.8	4.8	4.9
353	2	72	6	169	144	177	87	80	90	26.1	27	26.9	7.62	6.89	7.31	2.28	1.41	1.89	1.35	1.32	1.22	5.39	4.77	5.07	5.7	5.9	6.4
354	2	76	6	169	180	173	74	79	92	19	18.7	18.9	5.58	5.92	5.42	2.03	1.32	1.75	1.12	1.37	1.43	3.46	3.01	3.31	6.23	5.6	6.4
355	2	34	2	169	149	133	118	102	89	22.4	23.3	20.1	4.03	4.02	4.1	0.57	0.7	0.56	1.43	1.41	1.54	2.21	2.14	2.09	5	4.8	4.5
356	2	62	5	169	144	158	84	82	81	25.1	24.8	24.8	4.51	4.6	5.16	1.44	1.06	2.25	1.47	1.67	1.36	2.43	2.37	3.03	5.6	5.6	5.8
357	2	85	6	169	144	157	93	82	89	23.3	24.6	23.1	5.5	4.4	6.19	1.27	0.84	1.6	1.52	1.37	1.36	2.94	3.01	3.03	5	5.3	5.3
358	2	79	6	169	134	127	87	60	75	24.3	24.4	24.7	5.08	5.65	7.08	1.42	1.14	1.61	1.25	1.37	1.3	3.17	3.59	4.71	5.5	5.4	5.5
359	2	72	6	169	161	160	85	81	87	25.4	26.1	25.8	5.14	6.07	5.97	2.47	1.68	2.16	1.75	1.76	1.82	2.7	3.64	3.32	8.6	9.7	9.2
360	2	68	5	169	152	160	75	74	75	22.97	23.07	17.7	4.72	4.49	4.9	0.91	0.9	0.74	1.77	1.7	1.84	2.54	2.45	2.62	5.7	5.4	5.5
361	2	68	5	169	157	160	93	97	92	25.6	26.6	26.5	6.19	6.82	5.92	1.42	2.18	2.54	1.46	1.37	1.36	4.19	3.01	3.03	4.8	5.1	5.1
362	2	66	5	169	158	134	94	85	80	26.5	25.1	23.7	4.69	4.29	4.84	5.03	2.62	1.61	0.89	0.92	1.29	1.73	2.07	2.51	5.1	5	5
363	2	64	5	169	195	169	93	101	99	27	26	25.5	5.23	5.31	5.13	1.35	1.87	0.94	1.27	1.23	1.51	3.51	3.41	3.23	4.9	4.5	4.8
364	2	67	5	169	154	143	84	77	70	21.7	21.1	21.6	6.56	6.64	7.93	1.66	0.92	1.74	1.63	1.8	1.79	4.15	4.5	4.99	5.2	5.8	6.1
365	2	66	5	169	147	159	100	94	102	29.3	30.5	31.2	6.28	6.16	6.45	1.76	1.72	3.45	1.38	1.23	1.36	4.12	3.85	3.03	5.1	5.2	5
366	2	71	6	169	159	170	108	91	94	21.6	23.6	23.9	5.67	4.18	3.96	0.7	0.53	0.63	1.97	1.83	1.76	3.03	1.87	1.82	6.6	6.8	6.9
367	2	47	3	169	163	170	88	74	79	22.1	21.7	21.5	5.96	6.3	6.33	2.97	1.76	1.67	1.37	1.4	1.37	3.34	3.89	3.94	6.6	6.5	8.4
368	2	75	6	169	161	194	88	88	97	22.1	21.7	21.4	6.84	6.01	7.23	1.08	1.06	1.2	2.05	1.88	1.36	4.05	3.41	3.03	6.3	5.9	6.5
369	1	55	4	176	149	135	94	94	84	21.9	21.5	21.5	4.52	5.07	5.17	1.19	1.3	1.68	0.92	0.95	0.92	3.11	3.58	3.55	7.8	8.5	7.8
370	1	66	5	176	168	160	88	79	89	22.3	22.6	22.2	5.31	5.13	4.8	0.9	1.3	1.06	1.28	1.37	1.36	3.6	3.01	3.03	7.4	6.8	8.5
371	1	60	5	176	128	153	87	85	101	21.6	21.1	22.5	5.13	5.11	5.43	3.1	2.96	2.18	0.99	0.94	0.94	2.88	3.36	3.62	5.8	5.3	5.9
372	1	79	6	176	127	150	92	75	80	22.5	24.7	24.3	5.12	5	6.08	2.59	2.64	6.13	0.91	0.84	0.88	2.9	2.55	2.35	4.8	5.5	5.5
373	1	79	6	176	192	127	84	90	75	26.5	26.3	26	3.27	3.52	2.94	1.19	1.62	1.51	0.91	0.87	0.87	1.94	2.09	1.48	7.7	9.2	6
374	1	74	6	176	116	130	108	78	76	23.7	23.1	23.4	5.93	4.72	4.26	1.32	1.44	0.94	1.13	1.14	1.24	4.38	2.89	2.57	5.2	5	5.3
375	1	77	6	176	186	192	96	93	85	24.1	23.9	22.8	5.41	5.26	4.48	1.28	0.96	1.59	1.01	1.11	1.14	3.67	3.57	2.47	5.3	5.5	5.5
376	1	65	5	176	174	163	87	103	79	29.5	29.5	29.8	4.7	4.14	4.9	1.87	1.75	2.12	1.13	1.07	1.11	3.02	2.83	3.25	5.9	5.3	6
377	1	65	5	176	174	160	97	103	94	24.6	25.3	23.8	6.65	6.69	6.46	5.11	3.13	5.95	1.33	1.25	1.13	2.77	3.47	2.83	5.7	6	7
378	1	55	4	176	166	154	97	96	91	25.2	24.4	24.9	4.62	4.26	4.82	2.21	0.95	1.1	1.87	1.39	1.68	2.03	2.48	2.58	10.1	8.2	10
379	1	51	4	176	175	159	95	95	91	29.7	23.07	30.3	8.63	8.52	4.22	6	5.06	2.74	1.24	1.28	1.4	1.99	2.21	0.96	5.3	5.9	5.7
380	2	64	5	168	157	160	86	95	86	22.4	22.5	22.6	5.69	5.55	5.34	2.74	2.38	1.61	1.05	1.04	1.08	3.4	3.5	3.59	5.4	5	5.4
381	2	63	5	168	176	179	98	96	93	22.9	22.9	22.8	6.33	6.66	6.93	1.39	1.22	1	1.65	1.74	1.94	4.04	4.39	4.39	6	5.5	5.7
382	2	86	6	168	140	174	78	69	78	25.5	24.5	24.3	3.58	3.91	4.22	1.07	0.94	0.96	1.46	1.46	1.52	1.79	2	2.15	6.3	5.9	5.8
383	2	79	6	168	161	172	74	91	75	24.7	23.3	23.6	5.71	6.3	5.94	1.11	1.37	1	1.36	1.34	1.37	3.73	4.2	3.73	5.4	5.6	5.4
384	2	74	6	168	160	154	71	74	59	28.9	29.3	29.9	4.74	4.71	4.4	0.83	1.23	1.01	1.42	1.49	1.38	3.11	2.79	2.72	5.5	5.3	5.7
385	2	53	4	168	151	170	79	74	79	22.5	24.9	25.3	5.45	5.21	5.38	0.84	1.54	1.26	1.63	1.54	1.42	3.6	3.01	3.21	5.6	6.3	5.9
386	2	81	6	168	141	152	73	66	79	31.4	32.5	32.1	4.9	3.81	4.69	5.15	3.49	4.34	0.95	0.86	0.92	1.81	1.27	1.74	6.2	5.9	6.1
387	2	73	6	168	140	147	96	81	84	21.3	22.3	22.3	4.58	3.44	4.93	0.91	1.03	2.13	1.25	1.25	0.95	3.09	1.94	3.17	6.6	5.2	6.4
388	2	73	6	168	177	175	79	114	86	26.5	27.4	26.7	5.92	5.58	5.85	1.61	1.84	2.42	1.23	1.14	0.98	4.18	3.87	3.66	5.5	5.9	6
389	2	72	6	168	169	144	89	81	70	21	19.1	19.4	6.83	6.38	6.52	3.94	1.79	1.8	1.12	0.99	1.29	4.02	4.74	4.58	6.5	5.8	7.2
390	2	72	6	168	143	144	93	78	67	25.3	24.4	23.9	4.59	4.5	4.54	0.94	1.08	0.7	1.2	1.13	1.33	3.24	2.93	2.87	5.7	5.1	5
391	2	48	3	168	147	142	86	85	90	29.5	29.3	28.4	7.42	6.16	7.02	4.45	6.9	3.44	0.89	0.75	0.9	4.33	2.22	3.8	4.8	5.3	5.2
392	2	47	3	168	141	148	86	83	89	21.9	20.9	21.8	3.53	3.61	3.83	2.12	2.54	1.22	0.9	1.37	1.36	1.87	3.01	3.03	4.9	5	5.1
393	2	65	5	168	134	133	96	95	86	27.6	28	28.1	4.7	5.03	4.72	0.92	0.74	0.77	1.41	1.62	1.52	2.78	3.12	3	5.7	5.6	5.5
394	2	63	5	168	180	165	65	73	77	25.3	26	25.3	5.2	5.45	5.66	1.42	1.09	1	1.16	1.29	1.21	3.58	3.85	4.12	6.6	7	9.4
395	2	50	4	168	169	169	88	90	95	24.3	21.7	22	6.03	6.22	6.99	0.77	0.51	0.77	1.39	1.64	1.74	4.2	4.27	4.48	5.5	5.5	5.3
396	2	78	6	168	156	173	71	72	62	24.9	25	24.7	3.94	4.64	4.82	1.52	1.38	1.27	1.32	1.37	1.36	2.18	3.01	3.03	6.6	5.8	6.4
397	2	65	5	168	161	180	86	81	91	30	23.07	32.3	4.78	5.09	5.31	2.99	2.38	2.58	1.03	1.2	1.11	2.61	2.9	3.12	8.5	10.8	14.2
398	2	84	6	168	151	167	82	79	91	26.4	24.9	25.3	6.66	6.88	7.3	1.63	1.94	2.11	1.55	1.59	1.29	4.7	4.7	5.25	5.7	6.3	6.8
399	2	75	6	168	134	142	80	61	63	22.1	22.2	23	7.91	4.65	4.49	1.55	1.62	0.99	1.49	1.37	1.68	5.35	3.01	2.25	5.7	5.6	6.2
400	2	50	4	168	162	174	96	89	96	22.1	22.9	22.6	5.29	5.08	6.03	1.56	1.03	1.42	1.48	1.43	1.5	3.01	3.12	4.06	5.6	5.3	5.9
401	1	41	3	175	156	167	106	101	101	31.9	30.8	28.8	4.72	4.54	4.45	3.03	2.74	2.06	1.11	1.03	1.15	2.81	2.5	2.71	5.8	5.1	6
402	1	78	6	175	195	183	81	84	85	26.7	27	26.8	5.52	5.76	5.49	1.64	1.78	1.81	1.08	1.02	1.01	3.96	4.05	4.08	5.7	6.1	6.2
403	1	72	6	175	167	127	82	79	75	27.8	23.07	23.04	4.7	5.8	4.43	2.02	3.09	3.33	1.24	1.4	1.25	2.84	3.77	2.09	6.3	5.9	6.1
404	1	80	6	175	153	170	81	74	85	22.8	21.8	23.04	5.38	5.41	5.57	1.39	1.96	2.02	1.18	1.16	1.11	3.76	3.46	3.74	9.1	7.1	11.3
405	1	69	5	175	149	194	80	74	84	22.4	21.9	22.7	4.03	4.23	4.82	2.02	2.18	2.07	0.81	0.77	0.78	2.57	2.76	3.35	8.4	10	11.6
406	1	44	3	175	170	151	97	95	74	23.1	22.7	23	6.33	6.62	7.25	1.16	1.02	1.41	1.15	1.16	1.14	4.68	4.95	5.75	14.1	16.9	16.3
407	1	67	5	175	150	151	110	98	100	21.7	22.6	21.6	5.69	5.37	5.39	2.11	1.84	1.74	1.02	1.03	0.97	3.68	3.64	3.79	12.2	6.9	9.6
408	1	27	1	175	169	174	98	97	95	24.8	24.3	25.2	2.71	2.63	2.85	0.81	0.94	0.34	1.22	1.15	1.1	1.14	1.11	1.51	4.6	4.8	5
409	2	65	5	167	140	132	99	86	93	26.8	27.2	26.9	5.71	6.04	5.76	1.76	2.51	1.56	1.09	1.1	1.07	3.86	3.91	3.83	7.5	6.9	6.6
410	2	60	5	167	139	158	92	88	97	21.7	21.9	21.8	4.83	4.59	4.59	0.51	0.46	0.59	1.79	1.69	1.57	2.54	2.54	2.33	5	5.4	4.8
411	2	59	4	167	158	145	97	103	95	29.6	29.8	30.2	5.8	5.04	5.16	1.49	1.08	0.75	1.4	1.35	1.26	3.74	3.24	3.47	5.54	4.8	4.6
412	2	77	6	167	186	174	84	99	91	24.5	24.9	24.7	4.56	4.32	4.9	1.24	1.55	1.25	1.42	1.35	1.46	2.65	2.6	2.84	5.1	4.9	4.5
413	2	84	6	167	177	176	72	72	66	28.7	31.6	31	5.39	6.09	6.02	2.45	3.52	3.07	1.36	1.24	1.13	3.29	3.5	3.41	5.2	5.3	5.9
414	2	73	6	167	165	141	92	86	79	24.2	24.7	22.7	5.1	5.08	4.77	2.62	2.19	1.8	1.28	1.37	1.36	2.81	3.01	3.03	6.8	6.7	7.5
415	2	65	5	167	168	162	80	95	91	22.6	22.8	23.1	6.28	7.01	7.39	1.2	1.78	1.63	1.48	1.54	1.77	4.3	4.78	5.03	5.2	5.2	5.3
416	2	61	5	167	152	152	91	83	79	25.1	25.1	26.3	5.51	4.92	5.06	0.75	0.92	0.96	1.82	1.37	1.47	3.23	3.01	2.95	5.7	5.1	5.3
417	2	51	4	167	177	192	93	82	87	25	25.3	25.1	4.5	4.9	4.27	0.87	1.57	1.18	1.66	1.71	1.6	2.33	2.61	2.24	5.1	5.9	6.4
418	2	49	3	167	141	154	97	84	81	28.2	29.1	30	5.44	5.86	6.11	0.82	1.43	1.38	1.59	1.59	1.53	3.54	3.72	4.27	4.6	4.6	5
419	2	81	6	167	184	175	86	97	97	23.1	23	22.4	5.82	6	5.81	1.49	1.27	1.09	1.35	1.37	1.44	3.64	3.01	3.83	5	5	5.2
420	2	80	6	167	172	153	83	79	71	31.1	32	31	4.67	4.62	4.6	2.31	2.79	2.79	1.35	1.36	1.38	2.34	2.27	2.24	9.4	8.4	8.8
421	2	80	6	167	173	157	80	80	72	19.6	22	21.4	3.62	3.52	3.7	0.48	0.42	0.47	1.35	1.37	1.36	2.03	3.01	3.03	6.1	6.6	7.4
422	2	77	6	167	166	134	79	67	67	21.4	21.1	20.6	5.2	5.75	5.96	2.41	3.64	2.54	1.23	1.22	1.31	3.1	3.16	3.52	5.8	6.6	7.4
423	2	72	6	167	175	166	85	83	87	24	23.7	21.9	4.85	4.38	4.66	2.67	4.03	4.21	1.2	1.04	1	2.53	1.98	1.88	6.5	8.8	7.7
424	2	72	6	167	162	170	85	81	87	19.9	19.7	19.9	5.22	5.64	5.91	1.1	1.46	1.38	1.69	1.73	1.75	3.11	3.39	3.57	5.8	5.9	5.9
425	2	70	6	167	158	168	81	64	77	29.1	30.2	29	6.67	3.53	3.28	2.27	1.76	1.97	0.98	0.97	0.92	4.68	2.07	1.61	7.3	8.7	6.6
426	2	48	3	167	144	139	102	69	84	21.9	22.7	23.2	5.98	5.77	6.34	1	0.53	0.66	1.75	2	1.41	3.72	3.53	4.19	6.4	5.6	5.8
427	2	47	3	167	105	127	115	75	75	22.97	20.1	19.5	4.48	4.4	4.07	0.74	0.56	0.88	1.81	1.37	1.36	2.2	3.01	3.03	4.4	4.9	4.7
428	2	54	4	167	155	127	111	103	75	21.5	21.3	21.3	6.17	5.77	6.94	2.6	2.19	4.73	1.28	1.24	1.08	4.29	3.74	3.87	5.4	5	5.3
429	2	63	5	167	149	145	92	89	88	21.4	21.8	22.1	5.97	6.45	3.88	1.84	2.27	1.27	1.29	1.31	1.3	3.8	4.21	2.03	4.6	4.9	5
430	2	65	5	167	178	143	91	90	75	32.4	32.4	33.6	4.97	5.64	5.54	0.88	0.9	0.9	1.21	1.24	1.24	3.38	4.01	3.61	5.5	5.9	5.6
431	2	51	4	167	156	156	100	95	99	25.5	25.9	24.9	4.43	3.49	3.8	1.99	0.52	1.1	1.28	1.34	1.19	2.72	2.06	2.36	5.4	5.4	5.4
432	2	66	5	167	165	162	75	77	81	20.7	20.5	21.9	5.33	7.34	6.08	1.34	1.89	1.5	1.89	1.5	1.52	2.78	4.77	3.67	5	5.5	5
433	1	70	6	174	175	172	95	95	85	23.2	24.4	24.3	4.27	4.37	3.91	1.43	1.58	1.71	1.29	1.24	1.12	2.4	2.5	1.96	5.7	5.4	5.6
434	1	73	6	174	170	169	90	95	95	24.5	25.1	23.9	3.59	3.76	3.74	3.4	4.14	4.38	0.98	0.88	0.95	1.39	1.56	1.44	5.4	6.4	6.2
435	1	66	5	174	152	133	94	90	64	28.2	25.3	24.4	3.97	4.59	3.63	1.78	1.4	1.02	0.8	0.87	0.85	2.67	3.35	2.58	7.7	6.1	6.4
436	1	75	6	174	127	157	74	75	59	23.8	23.07	23.6	7.26	6.74	6.53	1.16	1.48	2.29	1.44	1.37	1.36	5.29	3.01	3.03	5.4	6.1	5.8
437	1	74	6	174	158	147	85	90	76	26.1	26.9	25.7	3.71	3.82	4.98	1.31	1.93	1.64	1.26	1.37	1.12	1.78	3.01	2.97	5.7	6.1	5.3
438	1	84	6	174	163	179	83	96	79	21.9	22.2	22.5	3.63	3.81	3.62	1.85	2.26	2	0.74	0.77	0.71	2.05	1.95	1.86	5.19	5.3	5.5
439	1	77	6	174	175	186	84	84	82	24.3	23.3	22.9	4.08	4.38	4.81	0.65	0.7	0.77	1.51	1.49	1.68	2.32	2.59	2.66	5.3	5.3	5.5
440	1	75	6	174	171	188	94	80	91	22.9	22.1	22.6	4.53	4.03	4.3	1.64	1.54	1.72	0.97	0.9	0.96	3.08	2.65	2.74	5.2	4.8	4.8
441	1	72	6	174	181	163	81	81	81	19.2	18.1	18.6	3.97	4.03	4.08	1.16	0.85	1.29	1.02	1.37	1.36	2.51	3.01	3.03	4.8	5.2	5.5
442	1	63	5	174	156	140	84	84	68	23.8	23	22.3	5.6	5.41	7.16	2.47	1.05	1.29	1.12	1.16	1.34	3.56	3.84	5.55	9.1	9.7	7.6
443	1	69	5	174	153	166	92	89	77	27.1	26.6	25.6	5.46	5.5	4.96	2.45	2.62	2.6	0.95	0.99	1.01	3.41	3.36	2.86	8.9	8.8	9
444	1	55	4	174	137	154	92	79	86	23.5	23.2	23.7	4.95	4.71	4.97	1.93	1.72	1.39	1.1	0.95	1.09	3.28	3.3	3.5	5.7	6.5	6.3
445	1	44	3	174	176	133	107	112	81	25.1	26.2	25.6	3.97	4.06	4.12	1.56	1.19	1.56	1.19	1.36	1.04	2.09	2.47	2.47	5	5.4	5.1
446	1	40	3	174	174	162	109	113	103	30.6	30.2	30.4	5.28	5.25	5.44	1.19	2.45	3.7	1.06	1.19	0.99	3.62	3.02	2.81	5.3	5	5.7
447	1	62	5	174	157	146	108	101	90	22.2	22.9	21.9	6.02	5.96	6.23	1.53	1.58	1.74	1.55	1.49	1.34	4.15	3.86	4.35	6.9	6	7
448	2	82	6	166	148	165	71	66	74	22.97	21.4	19.3	5.72	5.09	5.77	2.2	1.21	1.43	0.99	1.37	1.36	3.83	3.01	3.03	5.2	5.3	5.3
449	2	67	5	166	151	178	76	63	85	23.9	24.4	24.7	4.96	5.42	5.23	5.6	1.85	2.05	0.82	1.19	1.06	1.84	3.51	2.93	5.3	5.4	5.1
450	2	67	5	166	180	144	89	100	79	23.5	22.5	23	5.54	6.18	5.96	1.2	1.1	0.94	1.5	1.59	1.51	3.57	4.18	3.99	10.9	15.8	8.1
451	2	62	5	166	156	161	99	98	96	23.6	22.8	23.4	5.42	5.37	4.64	1.68	1.41	1.06	1.33	1.3	1.17	3.66	3.66	3.13	5.6	5.1	5.5
452	2	60	5	166	169	160	84	88	91	24.6	24.2	25.4	5.03	4.9	5.13	2.16	2.43	6.61	1.2	1.17	0.98	3.11	2.82	1.98	5.9	5.6	6.2
453	2	79	6	166	153	153	99	98	90	24.6	23.2	23.7	6.17	5.81	5.6	0.82	0.92	1.19	1.74	1.64	1.53	3.82	3.72	3.45	4.6	4.5	4.9
454	2	75	6	166	141	155	68	65	71	27.4	26.9	27.4	4.15	3.91	4.23	1.79	1.84	1.31	1.44	1.51	1.45	2.17	1.84	2.17	4.7	4.8	4.6
455	2	71	6	166	158	180	76	72	75	25.4	26.2	26.8	4.99	4.74	5.28	1.19	0.94	1.58	1	1.37	1.36	3.51	3.01	3.03	5.9	5.8	6.2
456	2	66	5	166	168	157	87	96	92	21.2	21	21.1	4.15	4.84	4.72	0.62	0.69	0.64	1.48	1.67	1.55	2.51	3.07	2.97	5.3	5.4	5.6
457	2	62	5	166	141	157	81	87	86	20	19.8	20.6	5.2	5.41	6.12	0.79	1.02	1.49	1.49	1.38	1.36	3.43	3.61	4.02	6	5.6	6.4
458	2	61	5	166	156	168	97	93	100	22.97	23.07	23.04	6.84	4.68	6	3.61	2.93	4.18	1.33	1.32	1.21	3.78	2.02	2.75	6.8	8	7.6
459	2	89	6	166	178	162	68	94	87	22.6	23.8	23.5	7.12	7.74	4.15	3.07	5.45	1.79	1.42	1.31	1.37	4.24	3.43	1.74	5.9	6.8	6.6
460	2	80	6	166	192	178	69	89	73	25.5	25.3	24.2	5.12	5.12	5.28	1.62	1.72	1.79	1.33	1.37	1.36	3.14	3.01	3.03	5.7	5.8	6.3
461	2	75	6	166	149	173	82	78	79	21.2	21.4	22.2	4.89	4.91	7.14	0.99	1.04	1.27	1.31	1.4	1.32	2.99	2.85	4.79	5.4	5.7	5.7
462	2	74	6	166	142	170	88	68	86	20.5	19.2	19.8	5.14	4.97	5.78	0.8	0.8	1.2	1.86	1.87	1.85	2.85	2.64	2.97	5	5.3	5.8
463	2	69	5	166	161	135	77	78	78	18.9	19.4	19	6.8	7.57	7.12	1.77	1.21	1.76	1.45	1.37	1.36	4.43	3.01	3.03	4.8	5.3	5.7
464	2	62	5	166	163	148	86	77	79	23.1	22.1	21.5	7.76	7.76	7.77	4.05	5.23	2.37	1.06	0.97	1.14	4.71	4.81	5.62	11.1	11.1	15.5
465	2	61	5	166	174	156	102	103	101	29.1	27.8	29	5.92	5.2	5.87	3.06	3.15	3.69	1.07	0.95	1.09	3.9	3.1	3.34	6.5	6	6.9
466	2	47	3	166	142	136	90	87	87	23	23.8	23.6	4.36	4.24	3.98	0.66	0.76	0.57	1.6	1.55	1.73	2.37	2.21	1.92	5.5	5.6	5.3
467	2	86	6	166	164	164	68	70	67	22.6	23.2	23	4.95	5.68	6.02	0.82	0.92	1.35	2.05	1.77	1.74	2.42	3.54	3.48	8.8	10.4	9.6
468	2	78	6	166	172	171	71	77	82	24.1	23.7	25.3	5.39	5.18	4.91	3.28	4.02	4.39	1.34	1.15	1.17	2.84	2.51	2.3	7	6.7	7.3
469	2	76	6	166	177	156	70	85	75	23	24	24.4	8.27	7.78	7.97	0.71	0.77	2.52	1.75	1.37	1.36	5.85	3.01	3.03	6.5	6.9	9.1
470	2	59	4	166	141	132	93	89	87	27.8	26.6	26.6	4.44	4.8	4.35	2.13	1.42	1.32	1.11	1.15	1.2	2.42	3.02	2.6	5.6	6.1	6.1
471	2	74	6	166	165	145	79	82	79	19.6	19.3	19.8	4.62	4.8	4.07	0.98	0.67	0.84	2.11	2.59	2	1.71	1.53	1.46	7.3	7.8	6.3
472	2	63	5	166	127	127	84	75	75	21.1	23.07	23.04	6.1	6.06	5.99	2.3	2.71	2.41	1.23	1.17	1.17	3.77	3.85	3.71	7.8	7.4	8.3
473	2	55	4	166	153	151	87	83	76	19.8	20.5	20.3	4.42	4.56	4.57	0.57	1.05	1.2	1.69	1.65	1.51	2.22	2.58	2.37	6.6	9.2	9.7
474	2	53	4	166	154	138	106	99	92	30.2	30.1	29.4	4.58	4.71	4.9	1.43	1.27	1.76	1.82	1.75	1.63	2.29	2.41	2.62	5.12	5.2	5.4
475	2	66	5	166	134	151	79	67	72	29	29.5	29.5	5.98	6.28	6.01	1.55	1.22	1.32	1.68	1.58	1.49	3.96	4.46	4.02	5.4	5.9	5.7
476	1	82	6	173	197	160	74	90	87	22.7	23.3	23.2	4.13	4.72	3.97	1.05	1.1	1.04	1.19	1.19	0.91	2.39	2.92	2.34	5.7	6.1	5.9
477	1	69	5	173	181	172	90	91	73	23.5	23.4	25.7	4.92	3.19	3.75	0.84	0.89	1	1.56	1.17	1.49	3.05	1.6	1.79	6.4	6.2	8.8
478	1	80	6	173	164	173	76	75	70	20.6	21.7	22.6	5.4	5	5.67	0.95	1.08	1.47	1.56	1.2	1.2	3.4	3.32	3.87	6.9	7.1	8.7
479	1	65	5	173	167	147	89	91	95	25.1	28.2	26.6	3.69	4.09	3.28	1.45	1.3	1.43	0.83	1.37	1.36	2.23	3.01	3.03	4.4	4.8	4.7
480	1	79	6	173	165	154	84	84	80	19.1	23.07	18.7	2.86	2.64	2.26	0.93	0.74	0.48	1.05	1.37	1.36	1.41	3.01	3.03	6.1	6.5	6
481	1	57	4	173	137	152	100	88	84	22.7	22.7	23.6	5.02	4.77	4.87	1.06	1.07	1.3	1.32	1.34	1.27	3.31	3.04	3.19	5.1	5.2	5.7
482	1	45	3	173	128	141	108	88	88	25.6	26.2	25.6	5.67	6.62	5.81	2.19	2.42	2.66	1.09	1.01	0.93	3.77	4.43	4.07	4.9	4.9	4.7
483	1	40	3	173	156	150	82	95	95	22.97	31.9	27.3	3.89	5.02	3.87	1.3	1.3	0.56	0.88	1.01	1.03	2.66	3.72	2.79	5.2	5.4	4.9
484	1	57	4	173	188	199	97	104	111	25.4	25.6	26.1	4.4	5.07	4.6	2.56	2.09	2.63	0.85	1.37	1.05	2.45	3.01	2.18	6.7	7.4	7.7
485	1	78	6	173	122	149	92	67	82	23.2	22.4	22.3	4.14	3.89	3.99	1.37	0.83	0.71	1.79	1.89	2.01	1.8	1.55	1.59	5.1	4.8	5.2
486	1	44	3	173	159	142	112	97	88	22.97	26.7	25	4.11	4.24	4.7	1.29	1.15	0.96	1.11	1.17	1.33	2.47	2.66	2.95	5.7	5.6	6
487	1	72	6	173	193	204	104	111	115	19.3	18.5	18.7	3.87	3.8	4.74	0.28	0.29	0.39	1.63	1.52	1.76	1.95	2.06	2.66	6.2	5.9	6.9
488	2	69	5	165	127	174	81	75	80	26.8	23.07	27.3	6.43	6.7	6.88	3.75	4.37	3.63	1.57	1.47	1.53	3.01	3.15	3.43	5.5	5.8	6
489	2	70	6	165	188	186	86	89	92	21.3	21.5	21.6	6.45	5.69	6.21	1.42	1.74	0.99	1.35	1.24	1.37	4.36	3.95	4.42	6.8	7.1	9.4
490	2	58	4	165	178	216	74	79	84	24.4	23.5	24.5	6.45	7.01	5.84	2.97	2.33	2.57	1.2	1.28	1.09	4.47	4.96	3.63	5.7	6.2	5.9
491	2	51	4	165	144	153	90	86	85	20.4	19.8	20.5	5.96	5.86	5.27	0.64	0.73	0.57	1.86	1.77	1.6	3.77	3.73	3.45	5.8	5.7	5.7
492	2	82	6	165	140	152	65	70	71	26.6	27.8	26.9	4.44	5.3	4.07	1.73	1.81	1.65	1.3	1.09	1.32	2.29	3.08	2.03	5.3	5.5	5.6
493	2	60	5	165	148	146	78	74	73	22.5	22.9	21.4	4.94	4.59	5.6	1.25	1.8	0.82	1.45	1.34	1.6	2.79	2.58	3.33	5	5	4.9
494	2	56	4	165	159	155	84	94	92	30.3	30.1	28.9	4.99	5.18	4.95	1.35	0.66	1.69	1.18	1.29	1.16	3.33	3.65	3.25	7.2	8	7.4
495	2	42	3	165	127	145	107	75	94	22.97	23.07	23.04	6.15	5.51	5.3	1.98	1.63	1.49	1.12	1.13	1.05	4.47	3.77	3.67	5.95	5.8	5.3
496	2	85	6	165	155	170	102	73	77	23.8	22.9	22.1	7.33	7.77	7.39	2.76	2.06	1.31	1.28	1.37	1.58	5.05	5.56	5.31	5.4	5.4	5.9
497	2	83	6	165	161	156	72	69	59	25.7	25.3	24.7	4.48	4.25	4.25	6.35	5.44	5.31	0.69	0.58	0.62	1.26	1.16	1.25	5.4	5.5	5.8
498	2	82	6	165	158	143	78	87	80	29	28.8	28.7	4.3	4.41	4.48	1.54	1.45	1.6	1.25	1.37	1.36	2.38	3.01	3.03	6.5	6.8	8.1
499	2	81	6	165	157	164	70	70	75	20.8	21.4	22.5	4.21	4.23	4.37	1.06	0.97	0.59	1.63	1.65	1.55	1.99	1.94	2.35	5.5	5.7	5.8
500	2	79	6	165	167	134	83	86	73	25.2	25.2	25.8	5.97	6.42	6.22	1.44	2.05	1.85	1.14	1.18	1.11	4.35	4.67	4.45	5.8	6.1	5.8
501	2	77	6	165	189	152	84	92	82	22.8	23.4	21	5.09	4.98	6.19	1.07	1.15	1.13	1.3	1.31	1.6	3.23	3.18	3.7	5.08	4.9	5.2
502	2	76	6	165	132	138	79	68	80	25.1	26.2	25.4	5.57	5.73	5.49	2.05	1.66	1.15	1.02	1.07	0.99	3.63	4.05	3.72	5	4.8	4.7
503	2	75	6	165	163	151	65	68	66	22.97	23	22.6	3.71	3.79	4.2	0.8	0.88	0.78	1.48	1.32	1.42	1.75	1.96	2.27	8.6	7.9	7.6
504	2	73	6	165	175	179	72	79	71	25.9	25.5	24.2	5	5.29	6.22	2.3	3.32	2.32	1.21	1.24	1.36	2.89	2.85	3.67	5.6	5.3	5.4
505	2	73	6	165	170	161	89	88	82	28.5	28.9	27.5	4.91	5.3	3.66	2.1	2.07	2.45	1	0.91	0.87	3.29	3.86	1.94	8.4	9.8	7.5
506	2	72	6	165	163	129	95	95	73	26.1	26.7	26.8	4.68	5.07	4.31	1.24	1.69	1.54	1.24	1.18	1.25	3.27	3.52	2.78	5.2	5.3	5.2
507	2	70	6	165	179	144	77	85	80	27.9	28.3	28.7	4.2	4.11	4.73	1.89	2.13	2.07	1.2	1.37	1.14	2.35	3.01	2.83	5.42	5.3	6
508	2	76	6	165	146	162	91	87	86	18	17.4	17.6	4.78	5.06	4.73	0.78	0.71	0.8	1.88	1.88	1.7	2.37	2.68	2.48	5	4.7	5.1
509	2	82	6	165	145	164	89	77	93	22	22.5	19.9	4.12	3.97	5.64	2.59	2.4	1.97	0.84	1.37	1.36	2.18	3.01	3.03	6	5.6	6
510	2	81	6	165	170	175	65	72	76	22.8	21.8	23.3	4.2	3.88	4.31	0.79	0.59	0.9	1.35	1.22	1.36	2.45	2.31	3.03	5.3	4.9	6.2
511	2	72	6	165	152	127	72	73	75	23.2	23.3	23.04	5.05	5.79	5.6	0.89	1.47	2.01	1.53	1.3	1.35	3.17	3.93	3.45	6.1	6.3	6.9
512	2	60	5	165	156	167	92	84	85	23	22.5	23.04	5.37	6.45	6.48	0.92	0.96	1.08	1.57	1.7	1.6	3.22	4.2	4.43	6.2	6.8	7.7
513	2	56	4	165	180	135	85	87	79	33.7	33.9	36.1	4.24	4.6	5.87	2.27	1.97	2.26	1.11	1.1	1.18	2.48	2.83	3.75	5.6	5.6	5.8
514	2	80	6	165	168	140	65	75	72	25	26.4	26.3	5.21	5.78	8.32	1.74	1.08	2.49	1.69	1.91	1.51	2.88	3.58	5.53	5.3	5.4	5.5
515	2	69	5	165	156	146	100	82	96	21.7	21.7	21.9	5.59	5.87	6.46	1.19	1.01	1.14	1.62	1.75	1.7	3.17	3.54	3.77	5	5.3	5.4
516	2	56	4	165	138	140	87	75	78	29.8	28.6	27.6	6.32	5.78	6.04	1.59	1.14	1.29	1.6	1.69	1.66	4.25	3.8	3.82	5.2	5.6	5.4
517	2	72	6	165	172	156	81	88	76	23.9	23.9	24.4	5.22	5.43	5.61	2.74	1.9	3	1.05	1.06	1.02	3.07	3.68	3.27	5.3	5.2	6
518	2	82	6	165	151	173	86	88	93	24.2	24.1	24.1	5.3	6.25	5.32	1.16	0.82	1.31	1.2	1.54	1.29	3.47	4.43	3.4	5.4	5.2	5.1
519	2	39	2	165	147	140	86	88	89	17.8	18.2	18	5.17	5.15	5.72	0.98	1.47	1.13	1.18	1.11	1.17	3.79	3.57	4.3	5.2	5.5	5.3
520	1	56	4	172	161	172	114	114	118	32.2	31.5	30.2	5.01	5.9	3.96	2.76	2.22	1.63	1.01	1.21	1.21	2.99	3.6	2.12	11	14.5	7.6
521	1	67	5	172	148	139	103	89	77	24.1	24.1	23.8	5.67	5.25	5.39	2.09	2.82	2.53	1.4	1.27	1.45	3.14	2.75	2.88	5.7	6.1	5.5
522	1	85	6	172	144	166	74	60	78	26.3	23.07	26.2	4.73	4.67	4.82	0.65	0.75	0.65	1.7	1.66	1.59	2.69	2.46	2.84	4.8	4.8	5
523	1	69	5	172	148	175	108	102	111	20.6	20.9	20.9	5.62	5.4	6.11	2.62	3.46	5.62	1.14	1.06	1.07	3.07	2.49	2.13	5.4	6.2	5.6
524	1	81	6	172	164	127	86	55	75	24.8	25.3	26.9	3.91	3.3	3.59	0.91	0.57	0.55	1.24	1.05	1.1	2.25	2.06	2.29	7.6	6.1	7.8
525	1	81	6	172	163	180	91	77	77	20.1	20.4	20.1	3.69	3.87	4.82	0.71	0.56	0.56	1.99	2.04	2.14	1.27	1.34	2.35	5.3	5.5	5.3
526	1	67	5	172	143	123	104	97	68	25.5	26.3	28.9	6.33	6.95	3.97	2.21	7.08	4.71	1.16	0.91	1.03	4.28	3.38	1.64	5.1	5.5	5.9
527	1	44	3	172	171	162	87	80	84	25.1	24.7	23.5	4.3	5.27	4.85	1.87	2.08	1.2	0.92	1.37	1.36	2.51	3.01	3.03	5.1	4.9	5.2
528	2	85	6	164	153	165	82	86	89	22.9	23.4	21.4	3.32	3.48	4.28	2.21	4.57	0.87	1.13	0.99	1.44	1.43	1.1	2.41	5.3	5	5.2
529	2	77	6	164	166	163	80	72	84	22.4	21.4	21.5	5.84	5.64	5.82	1.11	1.39	1.81	1.13	1	0.98	3.91	4	4.01	4.9	5	5.3
530	2	77	6	164	141	152	80	75	69	27.2	27	27.1	5.44	5.36	5.54	1.61	1.33	1.29	1.25	1.19	1.14	3.69	3.75	3.81	5.7	6.4	6.4
531	2	83	6	164	141	147	77	62	63	20.7	19.9	21.5	6.42	6.02	6.6	3.31	2.39	2.46	1.29	1.39	1.29	3.84	3.74	4.1	6.2	6.2	6.7
532	2	49	3	164	147	176	99	89	97	32.3	23.07	23.04	5.65	5.37	5.34	3.03	3.22	2.74	1.1	1.06	1.03	3.66	3.59	3.52	8.5	12.1	11
533	2	73	6	164	168	179	76	75	79	28.8	28.8	27.2	4.58	4.78	4.48	1.36	2.34	1.22	1.41	1.24	1.34	2.69	2.83	2.62	6.6	5.9	7.2
534	2	72	6	164	151	168	80	81	70	21.9	21.5	21.8	4.98	5.52	5	4.09	2.43	3.4	1.18	1.37	1.18	2.28	3.01	2.79	5.2	5.4	5.5
535	2	59	4	164	147	160	74	73	82	22.2	22.8	22.9	5.39	7.77	6.72	1.67	1.64	1.2	1.35	1.32	1.42	3.59	5.52	4.79	5.1	5.1	5.3
536	2	76	6	164	134	152	84	82	82	25.2	24	23.2	4.23	4.43	4.55	1.03	1.53	0.72	1.01	0.92	1.15	2.85	3.02	2.94	5.3	5.6	5.1
537	2	72	6	164	157	166	65	71	75	23.6	23	22.5	5.66	5.28	5.29	4.57	2.15	2.22	0.93	0.94	0.99	2.98	3.57	3.37	7.8	7.5	10.5
538	2	67	5	164	132	155	84	73	81	24.6	25.2	25.1	4.87	5.79	5.68	1.36	1.64	2.14	1.38	1.43	1.33	2.94	3.74	3.2	5.31	5.2	5.4
539	2	81	6	164	149	148	90	76	80	23.5	23.9	23.7	5.47	4.72	4.8	0.56	0.93	0.65	1.82	1.74	1.88	3.24	2.25	2.33	6.3	6.8	6.8
540	2	78	6	164	133	141	91	79	78	19.5	19.1	18.5	4.58	4.41	5.1	0.73	0.66	1.2	1.67	1.57	1.79	2.17	2.19	2.46	5.7	5.2	5.6
541	2	74	6	164	155	153	81	67	73	21.9	23.3	19.8	6.1	6.09	5.33	2.71	1.73	1.57	1.19	1.35	1.02	4.07	4.32	3.83	6.3	7.2	5.4
542	2	74	6	164	150	151	94	80	71	24.6	23.1	25	5.32	5.55	4.93	3.31	2.74	4.44	0.99	1.07	0.91	2.49	2.82	2.14	7.2	6.7	8.1
543	2	74	6	164	137	160	89	81	76	25.6	24.4	22.3	5.91	5.06	6.92	1.35	0.97	1.79	1.47	1.22	1.6	3.78	3.37	4.36	5.7	5.8	5.7
544	2	71	6	164	144	144	89	83	70	23	23.8	24.2	4.92	5.31	4.67	1.7	1.83	2.09	1.11	1.13	1.06	3.2	3.43	2.66	6.1	5.7	6
545	2	62	5	164	172	127	91	104	75	28.3	29.3	29.8	6.68	6.22	6.9	3.04	2.8	5.32	1.16	1.17	1.15	3.97	3.85	2.87	5.95	5.8	5.9
546	2	45	3	164	152	127	101	101	75	22.2	21.3	23.04	8.61	9.77	9.75	1.02	0.84	0.61	1.72	1.97	2.09	6.43	7.73	7.06	5.2	5.1	5.5
547	2	43	3	164	146	169	95	81	91	19.8	18.4	18.5	4.58	3.8	3.36	0.57	0.39	0.42	1.55	1.37	1.36	2.8	3.01	3.03	5.1	5.5	5.7
548	2	86	6	164	154	158	81	90	88	21.4	20.2	21.1	6.02	6.26	5.79	1.38	1.33	1.24	1.31	1.31	1.33	4.05	4.43	3.8	5.6	6.5	5.6
549	2	68	5	164	157	154	68	59	55	23.4	22.9	22.4	4.04	3.94	4.81	2.62	1.17	1.56	0.95	1.37	1.36	2.32	3.01	3.03	6.1	5.4	6.1
550	2	48	3	164	132	135	86	84	79	21.9	22.8	20.9	4.14	4.91	4.86	2.35	0.7	0.81	1.09	1.39	1.28	1.94	3.18	3.14	4.6	5.1	5
551	2	70	6	164	157	150	82	96	80	24.6	24.6	24.4	7.41	8.21	7.02	1.55	2.08	1.29	1.32	1.27	1.28	5.44	6.19	4.94	6.4	6.5	7.1
552	2	69	5	164	154	142	102	104	103	25.2	23.9	23.5	4.41	4.51	4.69	0.98	0.87	0.68	1.53	1.46	1.8	2.4	2.44	2.31	5.2	4.9	4.9
553	2	66	5	164	137	99	90	82	59	21.7	21.6	22.3	5.62	5.6	4.65	1.28	1.3	1.25	1.38	1.37	1.26	3.74	3.72	2.85	5.3	5.3	5.5
554	1	69	5	171	153	163	72	109	95	22.1	22	22.7	5.75	4.84	5.63	1.27	0.95	1.37	1.35	1.29	1.38	3.93	3.22	3.67	5.3	5	5.7
555	1	70	6	171	176	147	98	97	93	24.8	24.2	25.3	5.65	4.57	6.05	2.22	1.74	2.53	1.05	0.87	1.08	3.84	3.26	3.79	7.2	7.1	7.1
556	1	65	5	171	166	152	95	85	76	25.2	24.3	24.7	4.12	4.11	4.14	0.72	0.82	0.69	1.07	1.05	1.19	2.77	2.82	2.65	7.6	6.7	7.6
557	1	86	6	171	159	148	81	95	77	24.6	24.7	24.8	5.17	4.94	4.9	1.89	2.36	2.27	0.92	0.87	0.9	3.4	3.22	3.13	5.7	6	6.4
558	1	62	5	171	167	153	106	100	101	26.8	26.7	27.2	5.54	5.51	5.61	1.89	2.64	1.95	1.11	0.99	1.11	3.66	3.45	3.72	5.4	5	5.2
559	1	33	2	171	152	165	122	90	95	36.3	34.2	35.1	4.37	4.73	4.56	1.4	1.32	1.48	0.97	0.96	0.99	3.13	3.45	3.07	5.4	5.2	5.1
560	1	75	6	171	151	159	90	77	86	21.4	21.1	20.5	3.49	3.94	4.13	1.84	1.31	1.45	0.84	1.16	0.89	1.96	2.23	2.56	8.2	9.2	10.1
561	1	77	6	171	167	168	95	92	90	26.6	26.8	25.8	3.26	3.17	2.92	2.09	1.55	1.49	1	1.08	1.06	1.64	1.59	1.4	5.6	5.5	5.8
562	1	53	4	171	158	164	111	93	101	30.9	31.2	28.9	5.22	5.51	4.76	2.44	5.97	1.27	0.97	0.96	1	3.7	2.99	3.45	7.6	10.6	6.1
563	1	43	3	171	163	153	111	105	102	27.7	27.5	27	4.1	4.95	4.41	1.45	1.13	1.41	1.08	1.4	1.21	2.55	3.31	2.77	5.4	5.9	5.3
564	2	64	5	163	164	170	99	94	91	17.6	18.7	19.1	4.81	5.12	5.04	0.86	0.92	0.8	1.49	1.34	1.39	2.97	3.53	3.33	5.5	5.6	5.5
565	2	64	5	163	185	184	78	99	96	24.8	25.2	27	5.88	5.79	6.48	0.67	1.25	1.13	1.46	1.81	1.5	3.98	3.54	4.41	5	5.1	5.3
566	2	81	6	163	148	179	55	58	63	23.3	21	24.2	4.02	4.08	3.94	1.04	0.57	0.87	1.38	1.61	1.5	2.05	1.95	1.97	5.6	5.4	5.7
567	2	73	6	163	161	174	76	85	90	22.97	21	21	4.12	4.58	4.58	1.9	1.22	2.22	0.99	1.1	0.98	2.64	3.3	2.99	5.6	5.8	5.7
568	2	67	5	163	145	145	84	80	82	26.6	26.8	26.6	5.07	3.29	3.21	1.35	1.41	1.01	1.4	1.24	1.26	3.14	1.62	1.6	7	7.4	6
569	2	65	5	163	163	159	81	82	74	21.3	22.1	22	5.04	5.18	5.4	0.85	0.71	1.2	1.9	1.81	1.82	2.78	2.98	2.92	5.6	5.5	5.4
570	2	65	5	163	155	144	82	88	83	23	23.4	22.6	4.03	4.59	5.05	2.12	2.44	2.2	1.19	1.06	1.09	2.28	2.59	3.18	5.1	5	5.2
571	2	59	4	163	127	164	88	75	93	29.7	23.07	29.7	5.17	6.8	6.49	1.62	2.1	1.74	1.32	1.38	1.42	3.13	4.43	4.14	11	16.9	10.8
572	2	71	6	163	174	137	74	80	63	19	19.3	21.9	5.09	5.92	6.08	1.22	1.18	1.15	1.57	1.79	1.68	2.88	3.61	3.66	4.8	5.1	4.9
573	2	59	4	163	136	157	91	88	93	21	21.6	21.5	8.34	7.79	6.05	2.08	2.12	1.32	1.5	1.37	1.61	5.72	5.77	3.9	6.9	7.9	7
574	2	45	3	163	169	182	92	104	101	26.5	27.4	26	5.55	5.37	5.76	2.02	3.02	2.55	1.14	1.03	1.2	3.6	3.29	3.66	5.5	6	6.4
575	2	75	6	163	196	158	75	74	69	22.9	22.3	21	3.89	4.41	4.54	1.27	0.81	1.7	1.01	1.11	1.07	2.49	3.05	2.96	6.2	6.4	6
576	2	74	6	163	173	162	89	81	75	27.8	27.8	26.9	4.29	3.88	4.12	0.91	0.91	1.2	1.75	1.64	1.72	1.95	1.69	1.75	6.5	6	6.3
577	2	72	6	163	162	127	96	86	75	27.5	28	23.04	6.19	6.79	6.26	2.06	1.78	1.61	1.25	1.37	1.36	3.72	3.01	3.03	4.6	5.5	5.5
578	2	71	6	163	167	169	89	104	88	26.9	26.2	26.4	6.73	6.06	5.93	1	0.95	0.64	1.72	1.84	1.7	4.34	3.9	3.67	6.3	7.6	6.8
579	2	68	5	163	145	154	90	78	78	25.1	26.5	26	4.97	5.14	5.1	2.37	1.57	1.44	1.17	1.18	1.06	2.76	3.29	3.01	6.3	6.9	7.5
580	2	68	5	163	166	169	102	83	83	25.7	23.8	23.5	5.32	6.05	6.03	3.33	1.65	1.84	0.86	1.37	1.36	2.56	3.01	3.03	5.7	5.3	5.5
581	2	67	5	163	149	161	101	95	94	27.8	27	27.6	5.63	4.19	4.41	2.69	2.74	1.17	1.4	1.17	1.2	3.15	1.85	2.55	7.1	6.5	6.7
582	2	48	3	163	147	151	87	73	87	33.3	32.7	34	6.61	6.03	5.99	1.81	0.79	1.76	1.37	1.4	1.26	4.2	4.03	3.81	4.6	4.7	4.6
583	2	38	2	163	154	148	99	100	105	26.2	24.4	25.9	4.75	4.24	4.79	1.01	0.7	1.13	1.38	1.37	1.55	2.94	3.01	2.8	5.4	5.1	5.3
584	2	58	4	163	159	154	92	97	84	32.2	32.7	32.6	3.88	4.12	3.57	1.54	1.92	1.01	1.32	1.24	1.4	2	2.18	1.67	5.7	6.5	6.6
585	2	81	6	163	164	155	72	73	70	30.5	30.5	29.6	4.18	4.15	4.75	1.26	1.21	1.33	1.19	1.24	1.63	2.45	2.48	2.53	5.1	5.6	5.2
586	2	68	5	163	157	137	87	91	82	24.9	24	23.6	5.4	6.1	5.3	2.66	2.48	2.39	1.09	1.16	1.06	3.03	4	3	6.1	5.6	5.7
587	2	36	2	163	127	151	92	75	94	26.1	23.07	23.04	5.9	5.57	5.51	0.83	0.94	0.5	1.56	1.43	1.57	3.63	3.81	3.51	5.1	5.2	5.5
588	2	61	5	163	154	142	87	82	74	25	24.8	25.1	5.75	6.1	5.42	2.05	1.46	1.52	1.27	1.32	1.16	3.93	4.4	3.9	5.3	5.4	5.2
589	2	62	5	163	152	154	90	78	79	25.4	24.8	25.4	6.56	6.15	6.44	1.94	2.42	3.11	1.57	1.32	1.19	4.74	4.42	4.42	6.2	6.1	5.2
590	2	50	4	163	158	149	102	101	87	26.3	26.8	26.5	4.62	4.72	4.82	0.88	1.12	1.45	1.35	1.23	1.08	2.85	3.23	3.26	5.8	6.2	6.2
591	1	79	6	170	154	159	115	85	72	23.5	24.8	23.7	3.43	4.49	5.79	0.89	1.15	2.22	1.18	1.37	1.36	1.94	3.01	3.03	5.4	6.2	7
592	1	76	6	170	178	171	87	91	92	29.2	30	29.3	3.74	3.74	3.78	1.17	0.75	0.68	1.1	1.09	1.08	2.38	2.43	2.46	7.9	9.3	7.6
593	1	64	5	170	169	155	103	89	107	26	25.9	24.6	4.08	3.9	4.67	1.67	1.59	1.57	0.98	0.99	1.15	2.71	2.51	3.35	5	5.4	5.4
594	1	62	5	170	161	154	87	79	76	24.9	25.2	25.6	8	6.89	7.4	8.83	11.06	14.97	1.37	1.37	1.36	3.86	3.01	3.03	11.5	10.3	13.1
595	1	53	4	170	148	167	84	102	95	24.2	23.1	24.3	6.22	5.26	5.22	0.86	1.07	0.79	1.72	1.63	1.75	4.08	3	2.88	4.5	4.4	4.6
596	1	75	6	170	168	158	102	108	94	26.4	24.9	25.9	5.34	5.23	5.19	1.46	1.03	1.56	0.95	1.02	0.82	3.98	3.61	3.82	7.1	11.7	6.2
597	1	57	4	170	137	155	108	83	86	24.2	24.4	23.04	5.07	5.12	5.53	4.09	3.73	5.38	1.1	0.98	0.99	2.43	2.79	2.64	5.4	5.4	5.3
598	1	90	6	170	160	174	68	77	86	21.6	22.3	22.9	5.55	6.28	6.36	1.61	1.66	1.42	1.2	1.24	1.3	3.98	4.62	4.52	5.3	5.4	5.8
599	1	77	6	170	172	162	89	106	99	24.3	24.3	23.7	5.5	5.21	5.61	1.23	1.11	1.12	1.46	1.47	1.29	3.63	3.35	3.79	5.5	5.7	5.9
600	1	76	6	170	194	164	103	94	85	20.4	20.9	20.3	5.98	5.82	6.16	1	0.92	1.04	1.45	1.37	1.36	4.24	3.01	3.03	5.6	6.2	6.5
601	1	69	5	170	181	152	90	95	77	26.1	27.4	27.2	5.59	5.75	5.69	2.13	2.11	2.04	0.79	0.87	0.85	3.48	3.78	3.47	7.4	8.5	7.5
602	1	68	5	170	166	149	91	84	86	24.5	25.5	25.4	5.44	5.23	5.2	2.21	1.84	1.54	1.64	1.62	1.59	3.14	3.15	2.98	6.8	7.2	7.3
603	1	66	5	170	127	127	109	75	75	20.8	23.07	23.04	5.74	5.42	5.45	1.03	0.84	1.03	1.53	1.37	1.36	3.77	3.01	3.03	4.9	4.9	5.2
604	1	81	6	170	158	161	91	93	92	21.3	22.5	23.1	6.5	6.44	6.17	0.77	1.13	1.01	1.84	1.45	1.51	3.96	4.02	4.09	5.4	5.6	5.7
605	1	39	2	170	157	157	98	83	97	24.2	24	23.1	7.42	7.1	7.57	2.1	1.64	1.82	1.1	1.09	0.98	5.53	5.72	6.05	5.5	5.9	5.6
606	1	90	6	170	153	177	76	80	84	28.9	27.5	28.7	3.47	5.15	3.31	0.58	0.85	1.02	1.33	1.51	1.34	1.75	3.46	1.51	5.4	5.6	5.9
607	1	78	6	170	174	175	82	68	69	24	24.7	24.3	5.3	5.61	4.99	2.44	4.3	1.38	1.19	1.04	1.36	3.02	2.95	3.03	8.2	8.7	5.51
608	1	61	5	170	136	142	95	78	84	23.6	21.8	22.4	6.1	5.08	6.47	1.1	1.28	1.54	1.14	1.18	1.28	4.3	3.22	4.39	6	5.6	6
609	1	81	6	170	165	159	85	91	81	22	21.9	21.7	5.93	6.7	3.99	1.06	0.72	1.11	1.68	1.78	1.41	3.58	4.61	2.08	4.9	4.8	5
610	1	61	5	170	169	144	99	94	81	31.7	32.4	31.3	6	5.19	4.71	2.83	1.94	2.02	1.03	0.99	1.07	3.5	3.38	2.78	5.7	6.1	6.1
611	1	63	5	170	173	173	95	110	101	28.9	28.5	28.5	4.15	3.52	4.16	2.3	1.2	1.05	0.93	0.85	0.92	2.63	2.32	2.94	5.3	5.4	5.5
612	2	59	4	162	160	152	69	79	66	23.2	23.4	23.5	4.38	8.39	5.26	0.79	1.27	0.98	1.72	1.95	1.71	2.4	6.03	2.97	5.5	5.3	5.7
613	2	73	6	162	152	164	86	96	92	25.6	24.7	25.5	6.81	5.34	4.79	4.5	1.31	2.33	1.26	1.57	1.08	3.81	2.89	2.19	6	5.5	6
614	2	54	4	162	167	163	77	82	88	20.1	20.2	20.5	5.7	5.55	6.48	0.62	0.8	0.76	1.61	1.61	1.64	3.64	3.45	4.2	5.5	5.1	5.5
615	2	80	6	162	150	151	83	91	80	19.8	19.4	17.8	6.01	6.12	6.94	1.14	0.89	1.14	1.61	1.7	1.45	4.11	4	5	4.9	4.8	5.5
616	2	77	6	162	166	150	91	83	86	23.4	24.4	24.5	5.67	5.37	5.7	0.95	1.2	0.83	1.5	1.48	1.65	3.76	3.57	3.71	5.3	5.2	5.3
617	2	75	6	162	175	186	85	83	90	23.1	22.8	22.9	5.51	5.15	5.42	1.27	0.98	1.85	1.3	1.48	1.19	3.95	3.36	3.49	8.2	8.4	9.3
618	2	69	5	162	167	166	70	73	63	21.2	23.2	21.3	6.8	5.47	5.11	1.92	3.72	4.65	1.18	1.37	1.36	4.17	3.01	3.03	4	9.3	10.3
619	2	44	3	162	127	127	91	75	75	22.6	23.07	23.04	5.28	5.04	5.15	0.95	0.5	0.77	1.81	1.83	1.53	2.92	2.84	3.05	4.7	5.1	4.9
620	2	84	6	162	143	184	76	79	82	28.4	28.7	28.1	5.27	5.18	5.04	1.03	1.11	1.32	1.46	1.37	1.36	3.09	3.01	3.03	5.1	5.5	4.8
621	2	83	6	162	151	177	95	101	107	19.7	21.1	20.2	6.46	6.4	5.95	0.75	2.3	1.6	2.19	2.03	2.05	3.91	3.68	3.31	5.5	5.4	5.2
622	2	75	6	162	148	144	80	80	73	22.1	21.7	21.7	5.46	5.27	4.97	0.84	0.9	1.14	1.62	1.49	1.51	3.8	3.6	3.15	5.1	5.1	5.3
623	2	73	6	162	187	174	76	88	96	20.6	19.8	19.4	4.89	5.38	4.82	1.07	1.48	0.99	1.94	1.82	1.81	2.5	2.91	2.58	6.4	6.5	7
624	2	72	6	162	150	170	71	73	71	22.4	22.1	22.5	5.73	5.16	5.82	1.23	1.6	1.73	1.27	1.03	1.19	3.78	3.3	3.83	5.5	5.4	5.8
625	2	64	5	162	163	171	72	93	92	21.4	21.8	22.2	5.61	6.23	6.7	1.51	1.66	2.5	1.33	1.35	1.43	3.58	4.18	3.98	5.1	5.6	5.8
626	2	47	3	162	147	144	101	90	90	22.97	32	32.6	4.45	4.65	5.19	0.98	0.48	0.78	1.19	1.37	1.67	2.86	3.01	3.12	5.4	4.4	4.8
627	2	37	2	162	127	130	94	77	82	19.2	20.2	20.4	5.01	5.97	5.1	1.21	1.87	1.19	1.52	1.56	1.59	3.25	3.87	3.08	5	5.3	5
628	2	35	2	162	153	146	91	92	93	31.2	29.9	30.7	5.21	4.88	5.36	1.63	0.61	1.54	1.4	1.37	1.36	3.17	3.01	3.03	5.1	5	5
629	2	75	6	162	161	162	89	103	85	21.8	21.8	21.7	6.37	6.77	6.15	0.78	1.1	0.98	1.61	1.6	1.55	4.48	4.86	3.81	5.2	5.4	5.1
630	2	79	6	162	174	160	74	78	76	21.4	21.7	21.4	5.33	5.45	6.09	2.15	2.11	1.63	0.91	0.99	0.96	3.31	3.38	4.07	11.5	10.7	7.1
631	2	73	6	162	157	137	75	73	68	25.1	25.5	26.1	3.26	3.23	3.54	0.99	1.05	1.43	1.19	1.17	1.2	1.57	1.67	1.79	4.8	5.5	6.5
632	2	83	6	162	131	140	88	76	70	26.5	27.9	27.7	6.23	6.83	5.26	1.43	1.31	1.98	1.3	1.47	1.19	4.44	4.95	3.3	6.9	8.3	10.4
633	2	43	3	162	157	140	101	90	86	26.2	25	26	4.79	4.51	5.34	1.44	0.89	1.73	1.35	1.15	1.13	3.1	3.08	3.42	5.86	5.4	5.8
634	2	39	2	162	134	134	79	76	66	20.5	21.8	21.8	5.72	5.71	5.47	0.95	0.9	0.74	1.85	2.05	1.43	3.45	3.31	3.61	5.6	5.7	5
635	2	34	2	162	127	127	106	75	75	19.5	19.1	20.1	4.35	4.97	6.26	1.18	0.62	0.87	1.78	1.81	1.77	2.07	2.67	3.76	6	6	5.8
636	2	64	5	162	136	134	85	82	79	23.4	21.9	22.9	5.41	5.55	6.56	1.76	1.1	1.71	1.28	1.51	1.43	3.49	3.75	4.42	5	5.1	5.8
637	2	73	6	162	160	175	95	76	80	17.4	16.5	16.9	3.89	4.84	4.7	0.99	1.04	0.98	1.63	1.88	1.84	1.95	2.61	2.52	4.9	5.2	5.1
638	2	70	6	162	150	144	99	94	89	22.8	23.8	22.9	4.82	7.09	4.89	0.81	0.96	1.23	1.92	1.37	1.36	2.4	3.01	3.03	5.2	5.4	5.2
639	1	77	6	169	180	157	95	95	90	24.3	25.5	24.5	3.66	4.01	3.97	0.81	1.18	0.87	0.73	0.8	0.93	2.57	2.82	2.71	5.7	5.3	5.5
640	1	67	5	169	186	127	100	98	75	24.4	25.3	23.04	4.57	4.53	4.75	1.79	1.35	1.43	1.24	1.37	1.36	2.87	3.01	3.03	4.8	4.9	5.4
641	1	64	5	169	152	153	97	87	98	23.2	22.3	22.3	4.31	4.01	4.53	0.64	0.73	0.61	1.29	1.12	1.18	2.75	2.7	3.01	5.7	5	5.6
642	1	76	6	169	161	172	73	66	73	21.4	21.2	19.9	4.05	3.9	3.62	1.08	1.33	1.26	1.22	0.91	0.99	2.44	2.65	2.23	5.5	5.4	5.9
643	1	66	5	169	168	145	82	81	74	25.3	25.8	25.2	3.34	3.98	3.85	0.82	0.95	0.87	1.35	1.34	1.29	1.7	2.29	2.24	5.7	5.3	5.5
644	1	77	6	169	138	156	98	79	84	16.3	17.6	16.8	4.68	4.42	5.72	1.27	1.34	1.11	1.54	1.53	1.81	2.43	2.02	3.05	4.5	5.2	5
645	1	75	6	169	150	160	82	66	71	23.6	23.8	23.3	4.48	4.42	4.7	1.46	1.39	1.44	1.11	1.32	1.34	2.77	2.78	2.97	8	9.5	8.8
646	1	74	6	169	140	145	87	76	69	18.7	18.6	18.4	4.41	4.2	4.25	0.64	0.44	0.54	1.68	1.7	1.78	2.24	2.03	1.93	5.3	5	5.5
647	1	67	5	169	145	182	96	79	85	30.4	29.2	29.7	5.66	4.86	5.26	1.12	1.55	2.17	1.35	1.07	1.09	3.66	2.96	3.06	4.9	5	4.9
648	1	66	5	169	182	155	77	83	72	22.5	22.8	23.04	4.34	4.08	4.28	2.23	2.41	2.26	0.78	1.37	1.36	2.85	3.01	3.03	5.2	5.6	6.2
649	1	65	5	169	146	149	98	95	87	29.9	30	29.4	4.68	4.65	4.55	1.71	2.2	2.4	1.14	1.29	1.15	2.6	2.41	2.41	6.9	6.2	8.2
650	1	84	6	169	153	170	88	91	78	23.4	23.1	22.5	5.31	6.65	6.03	0.93	1.46	1.57	1.61	1.37	1.36	3.13	3.01	3.03	7.8	8.6	9.1
651	1	62	5	169	149	146	114	101	90	25.5	24.9	24.3	4.57	4.77	5.4	0.86	0.85	0.81	1.26	1.37	1.36	3.04	3.01	3.03	6.3	7.1	7.6
652	1	53	4	169	147	137	105	95	80	28	27.3	26.9	4.33	4.28	4.17	1.71	1.3	1.69	1.03	0.9	0.95	2.67	2.98	2.5	7.5	7.2	6.8
653	1	59	4	169	138	130	100	80	75	27.6	26.9	26.4	5.6	4.93	5.08	2.27	1.7	1.79	1.7	1.57	1.28	3.12	2.8	3.07	7.6	9.2	9.5
654	1	68	5	169	153	130	91	55	74	26.4	24.7	25	5.23	4.89	5.23	1.32	1.22	1.2	1.18	1.21	1.23	3.6	3.23	3.6	5.7	5.2	5.5
655	1	51	4	169	143	158	96	90	96	29.9	29.9	23.04	4.68	4.8	5.17	1.98	1.53	2.57	0.77	0.84	0.94	3.33	3.51	3.38	5.5	5.3	5.7
656	1	87	6	169	127	187	71	75	80	24.2	23.07	26.6	6.02	4.3	5.24	2.03	1.56	1.73	1.08	1.29	1.4	4.17	2.35	3.17	5.43	5.8	5.5
657	1	65	5	169	144	178	95	88	99	29.8	29.8	31.9	3.67	4.3	4.46	1.52	2.28	3.17	1.17	1.18	1.15	2.03	2.54	2.45	5.5	5.5	5.4
658	2	77	6	161	200	170	77	96	95	21.4	21.3	21.8	5.41	4.33	5.14	1.02	1.03	1.32	1.57	1.38	1.45	3.4	2.58	2.94	8.1	7.7	9.2
659	2	62	5	161	164	162	74	82	80	18.7	18.5	19.5	6.98	6.66	6.07	1.27	2.11	2.08	1.83	1.34	1.37	4.61	4.33	3.88	5.7	5.7	5.6
660	2	83	6	161	167	96	78	84	72	23.7	22	22.7	6.04	5.66	6.11	1.62	1.72	1.6	1.29	1.38	1.25	4.08	3.84	4.2	5.1	4.9	6.2
661	2	81	6	161	132	150	73	75	78	17.2	17.4	16.6	4	3.86	4.11	1.14	1.27	0.94	1.16	0.94	1.05	2.4	2.4	2.72	5.2	5.1	5.4
662	2	77	6	161	168	153	94	75	89	18.7	18.8	19.1	4.4	4.73	5.51	0.4	0.84	0.71	1.64	1.55	1.77	2.44	2.83	3.24	5.5	5.7	5.6
663	2	68	5	161	132	130	81	76	70	25.1	25.6	24.6	5.37	6.39	4.3	2.6	1.46	1.46	1.69	1.81	1.68	2.55	3.5	1.84	4.8	4.9	5.3
664	2	65	5	161	151	146	88	80	76	21.9	20.6	20.6	6.3	5.7	5.83	0.63	0.81	0.63	1.99	1.99	2.12	3.74	2.54	3.12	4.4	4.8	4.7
665	2	61	5	161	152	147	92	88	87	24.2	23.5	23.04	3.71	4.68	5.4	1.49	0.84	1.7	1.3	1.43	1.42	2.01	2.85	3.34	5.8	6.3	6
666	2	61	5	161	155	146	93	91	81	22.5	21.8	22.5	6.16	5.66	6.64	1.19	1.65	2.61	1.92	1.95	1.72	3.49	2.77	3.72	5.2	5.1	5.3
667	2	72	6	161	157	176	91	74	94	22.5	23.4	23.2	4.84	4.56	5.85	1.11	1.42	1.44	1.26	1.37	1.36	3.18	3.01	3.03	6.8	11.4	10
668	2	63	5	161	135	165	76	65	77	22	21.5	21.9	5.72	5.43	6.03	1.83	1.76	2.71	1.14	1.06	1.12	3.71	3.7	3.9	5.1	5.1	5.2
669	2	56	4	161	153	146	78	79	77	22.1	22.2	21.8	4.53	4.84	4.45	1.02	1.52	1.23	1.17	1.23	1.23	2.85	3.04	2.58	6.6	7.1	8.5
670	2	44	3	161	153	142	103	102	91	19.7	21.1	23.2	6.45	5.94	5.73	0.94	0.99	1.38	1.75	1.99	1.61	4.01	3.39	3.6	5.56	5.8	5.8
671	2	83	6	161	169	155	86	84	83	27.1	27.4	23.04	4.28	7.57	5.22	1.2	1.92	1.33	1.62	1.73	1.75	2.06	4.85	2.95	5.5	6	6.7
672	2	80	6	161	168	189	76	77	86	24.6	25	24.3	3.97	4.36	4.14	0.59	1.16	1.14	1.34	1.26	1.36	2.29	2.53	2.36	7.1	7.5	7.3
673	2	79	6	161	177	175	63	66	76	26.7	25.2	25.5	6.72	6.48	6.66	1.83	1.23	1.58	1.69	1.7	1.63	4.29	4.2	4.22	5.4	5.3	5.6
674	2	74	6	161	180	154	118	86	68	30.4	29.5	29.8	3.25	5.52	3.93	1.74	2.15	2.21	1.03	1.13	0.97	1.58	3.47	2.16	6	5.7	6.3
675	2	74	6	161	127	127	77	75	75	23.4	24	23.04	5.85	5.55	7.65	1.24	1.45	1.86	1.69	1.37	1.36	3.39	3.01	3.03	5.3	5.5	5.5
676	2	71	6	161	161	161	81	81	80	25.6	25.8	25.4	5.23	5.43	5.57	0.98	0.73	0.87	1.54	1.58	1.73	3.34	3.63	3.52	8.8	7.3	7.2
677	2	68	5	161	153	170	78	81	82	26.2	26.1	26	4.76	4.13	5.81	1.51	1.21	1.68	1.2	1.13	1.26	2.9	2.64	4.05	4.9	5.1	5.3
678	2	65	5	161	135	140	87	81	77	26.7	26.2	26.4	5.7	5.36	5.34	1.96	1.75	1.53	1.05	0.99	0.94	3.96	3.74	3.78	6.5	6.2	7.1
679	2	47	3	161	127	138	102	75	91	21.2	23.07	23.04	4.33	4.26	4.49	1.22	0.88	0.82	1.75	1.37	1.36	2.02	3.01	3.03	4.8	4.9	5
680	2	60	5	161	154	145	89	87	86	24.7	24.4	24.3	6.47	6.1	6.4	2.57	1.49	1.88	1.35	1.38	1.25	4.33	4.18	4.29	6.8	7.7	7.3
681	2	52	4	161	157	168	99	99	100	20.9	21.1	21	5.1	4.94	5.77	0.83	0.7	0.67	1.6	1.6	1.83	3.24	3.16	3.67	5.2	5.4	6
682	2	43	3	161	135	142	92	94	94	27.5	29.3	27.7	5.03	5.95	5.72	1.77	1.3	1.48	1.27	1.4	1.41	3.26	4.25	3.75	6.2	6.2	5.8
683	2	59	4	161	175	180	80	96	89	25.3	24.7	24	5.8	5.62	5.52	4.32	3.45	4.52	1.01	1.04	1.08	3.2	3.39	2.81	5.9	6.4	6.7
684	2	44	3	161	123	133	97	79	78	22.9	22.6	23.8	4.68	5.08	5.04	1.38	2.21	0.99	1.41	1.21	1.53	2.47	2.37	2.81	4.7	4.8	4.5
685	1	76	6	168	144	165	95	88	104	24.6	24.3	24.9	6.17	5.92	6.29	2.61	1.96	2.42	0.97	0.99	0.89	4.36	4.51	4.48	5.7	5.6	5.5
686	1	45	3	168	147	140	103	100	91	25.4	25.8	25.2	5.29	5.62	5.36	4.67	3.53	3.32	1.17	1.18	1.13	2.91	3.34	3.12	5.7	6.7	6.1
687	1	79	6	168	153	149	90	75	75	20.3	20.6	20.9	4.48	4.62	4.72	1.71	2.59	2.71	1.28	1.25	1.12	2.3	2.11	2.17	8.6	7.9	11.6
688	1	62	5	168	159	178	91	94	94	22.4	22.6	22.7	4.37	4.8	5	2.61	2.2	1.9	1.12	1.14	1.14	1.68	2.3	2.48	9.2	9.2	10
689	1	81	6	168	138	146	84	78	77	20.6	20.1	20.1	4.89	4.77	4.71	1.48	1.17	1.19	1.59	1.37	1.47	2.51	3.01	2.59	6.6	7.3	8.1
690	1	76	6	168	150	140	87	80	81	25	22.2	23.8	3.89	4.77	4.57	1.15	1.39	1.4	1.09	1.04	1.02	2.38	3.51	3.11	5.3	5	5.3
691	1	73	6	168	173	189	70	75	74	18.3	19.2	19.2	4.52	5.4	6.14	0.98	0.88	0.84	1.94	2.26	2.49	1.99	2.52	2.91	4.9	5.3	5.2
692	1	71	6	168	152	164	72	75	85	24.3	23.2	23.6	5.36	4.66	5.07	1.59	0.97	1.17	1.24	1.22	1.23	3.54	3.03	3.17	5.2	5.4	5.8
693	1	70	6	168	134	143	99	75	85	22.3	21.5	22.2	4.59	4.57	4.72	2.3	2.02	1.37	1.11	1.37	1.13	3.02	3.01	3.2	5.8	5.7	5.9
694	1	64	5	168	157	142	101	96	89	24.4	23.8	24	4.69	4.65	5.47	0.94	1.44	1.23	1.36	1.51	1.57	2.93	2.77	3.45	5.2	5.5	5.3
695	1	63	5	168	172	145	88	94	81	25.6	25.4	26.1	4.43	4.98	4.89	0.48	0.8	0.54	1.66	1.32	1.56	2.42	3.3	3.15	5.5	5.3	5.9
696	1	62	5	168	168	173	97	118	95	22	24.1	23.6	4.7	4.27	4.46	1.02	2.86	1.99	1.13	0.94	1.05	2.99	2.02	2.29	8.1	9.1	8.6
697	1	55	4	168	139	146	94	81	94	24.6	23.8	24.2	3.7	4.15	3.74	2.43	2.45	2.81	0.88	0.85	0.76	1.97	2.04	1.86	4.8	4.9	4.8
698	1	61	5	168	146	163	86	85	94	27.5	21.8	22.7	5	4.8	4.16	0.62	1.18	0.97	1.15	1.7	1.66	3.83	2.6	2.23	5.6	5.8	6.1
699	1	78	6	168	180	166	82	78	76	22.3	22.5	23	5.33	5.09	5.68	1.11	1.22	1.43	1.22	1.14	1.22	3.75	3.86	4.18	6.4	5.5	7
700	1	73	6	168	143	176	74	71	74	26.8	28.3	27.9	3.45	3.84	4.04	1.34	1.7	1.65	1.12	1.2	1.07	1.84	2.03	2.3	5.7	5.7	5.9
701	1	57	4	168	169	167	101	109	107	25.4	26.5	26.6	4.73	4.3	4.55	4.18	4.11	4.51	0.82	0.82	0.79	2.21	2.02	1.94	5.1	5.3	5.3
702	1	43	3	168	164	142	99	103	93	27	26.2	26.2	5.57	4.96	5.21	6.98	3.2	5.39	0.94	0.94	0.93	2.55	3.11	2.8	5.6	5.6	5.3
703	1	30	2	168	143	133	99	97	91	22.8	22.2	22.1	5.15	6.04	5.5	0.77	0.74	0.67	1.16	1.31	1.32	3.53	4.35	3.72	5.1	5.1	5.8
704	1	57	4	168	161	145	100	96	103	18.7	18.5	18.9	5.6	5.12	5.44	0.88	1.63	2.65	1.56	1.45	1.38	3.68	3.11	3.2	5.3	5.4	5.4
705	1	45	3	168	127	127	97	75	75	22.3	23.07	23.04	5.24	5.86	6.12	1.25	1.09	1.07	1.4	1.65	1.55	3.57	3.42	4.03	5.3	5.7	6.1
706	1	31	2	168	162	131	92	96	84	25.9	25.8	24.3	5.36	5.03	5.02	2.17	2.78	1.09	1.07	1.08	1.16	3.51	3.13	3.5	5.4	5.4	5.6
707	2	45	3	160	168	168	77	88	80	20	20.7	20.9	3.42	3.53	4.49	1.45	0.94	0.75	1.69	1.67	2	1.29	1.58	2.28	5.9	5.7	5.7
708	2	85	6	160	158	165	75	88	82	22.8	22.4	22.4	5.04	4.76	5	1.96	1.35	1.43	0.93	0.93	1.09	3.23	3.19	3.24	5.8	5.9	5.6
709	2	77	6	160	183	127	104	101	75	27.1	27.3	23.04	6.16	5.94	5.94	1.98	1.7	1.78	1.57	1.51	1.44	3.77	3.57	3.72	5.4	4.7	5
710	2	55	4	160	139	145	108	89	83	23.2	23.1	22.8	5.4	5.72	5.95	1.05	1.14	1.25	1.38	1.38	1.44	3.49	3.74	3.56	4.6	5	5.1
711	2	86	6	160	168	167	71	65	75	31.4	32.5	30.4	3.88	5.85	5.62	1.44	1.86	1.9	1.39	1.31	1.41	1.95	3.88	3.35	5.3	5.3	5.4
712	2	79	6	160	137	154	80	73	79	23.6	24.6	23.5	4.82	4.71	4.65	0.52	0.92	0.79	1.92	1.64	1.79	2.53	2.84	2.46	5.6	5.3	5
713	2	68	5	160	168	137	89	95	88	24.4	23.9	25.5	6.58	3.97	6.68	1.62	0.97	1.83	1.56	1.57	1.59	3.99	1.81	4.13	6	5.5	6
714	2	41	3	160	127	130	87	75	77	31.5	23.07	30.8	4.96	3.93	3.86	2.28	2.23	2.03	0.88	1.07	1.07	3.35	2.05	2.19	5.6	6.1	5.8
715	2	80	6	160	149	143	91	85	85	21.4	22.8	23.5	6.24	6.31	4.72	0.72	1.41	1.04	2.11	1.84	1.84	3.77	3.72	2.51	8.3	10.4	6.1
716	2	75	6	160	164	159	79	84	78	27.6	28.1	28.2	4.1	4	4.15	1.13	0.98	1.07	1.21	1.33	1.35	2.45	2.45	2.51	5.5	5.5	5.9
717	2	67	5	160	127	160	66	75	76	20.1	23.07	19.8	6.23	4.07	4.54	13.89	2.18	2.16	0.84	0.96	1.11	1.37	2.26	2.28	18.3	9.2	9.2
718	2	65	5	160	152	159	82	79	69	21.6	21.8	21.2	5.31	5.76	5.62	1.76	1.59	0.98	1.52	1.37	1.61	3.19	3.01	3.53	6.4	7.9	7.7
719	2	50	4	160	128	152	88	73	75	21	20.7	21.3	4.38	4.66	4.33	1.39	1.49	1.86	1.1	1.09	0.99	2.75	2.91	2.69	4.7	5.4	4.4
720	2	78	6	160	170	164	72	81	119	23.7	23.5	23.4	5.1	5.48	5.71	1.29	0.86	0.58	1.54	1.84	1.85	3.18	3.15	3.47	5.7	6.4	6.5
721	2	68	5	160	151	142	105	90	90	23	23.9	23.8	5.98	6.16	6.47	0.58	0.46	0.67	2.22	2.57	2.1	3.5	3.2	3.79	5.3	5.4	5.6
722	2	62	5	160	168	154	87	85	99	24.8	24.7	24.7	5.6	4.9	4.83	1.78	2.07	2.02	1.24	1.27	1.22	3.47	2.77	2.76	6.4	6.6	6.9
723	2	44	3	160	145	129	95	91	86	26.7	28.1	27.2	4.2	4.41	4.36	0.58	0.98	0.97	1.04	1.02	0.91	3.04	3.24	3.04	5.1	4.8	5.1
724	2	80	6	160	136	142	80	76	72	22.3	23.6	22.4	4.86	4.83	6.57	1.71	1.9	2.31	1.32	1.28	1.18	2.81	2.78	3.9	6.4	7.7	6.8
725	2	74	6	160	180	159	80	80	70	24.7	24.5	25.8	5.58	5.41	3.81	2.18	1.9	1.59	1.33	1.2	1.32	3.36	3.3	1.88	4.4	4.8	4.9
726	2	68	5	160	121	124	71	51	57	27.2	25.8	27.7	4.48	5.65	5.28	1.82	1.67	3.13	0.88	1.09	1.36	2.68	3.77	3.03	5.5	4.7	5.8
727	2	68	5	160	142	149	75	68	117	26.8	26.4	26.4	6.88	7.64	7.74	0.86	1.39	0.9	1.7	1.64	1.71	4.51	5.43	5.54	5.1	5.1	5.6
728	2	67	5	160	157	157	77	81	76	21.5	21.7	22.1	5.84	6.29	6.15	1.37	1.41	1.82	1.51	1.56	1.37	3.89	4.11	4.08	5.2	6	5.4
729	2	61	5	160	142	146	78	83	81	24	24.2	24.5	6.69	7.82	6.75	2.98	2.36	3.67	1.28	1.46	1.23	3.95	5.18	3.7	4.6	5	5
730	2	60	5	160	146	152	98	96	90	25.2	24.8	23.9	6.57	6.11	6.29	1.28	1.45	0.61	1.56	1.37	1.79	4.13	3.01	4.18	7.2	6.4	6.6
731	2	56	4	160	172	146	99	112	82	19.8	20.9	21	6.43	8.66	5.66	0.77	1.61	0.64	1.21	1.37	1.51	4.87	3.01	3.98	5.4	6.3	5.9
732	2	41	3	160	171	153	96	101	91	30.7	31.3	31.5	3.88	4.24	4.28	1.25	1.49	1.36	1.34	1.37	1.36	2.2	3.01	3.03	5.29	5.2	5.3
733	2	85	6	160	172	162	85	85	72	22.3	21.7	20.6	4.18	4.1	5.19	3.1	5.72	2.08	1	0.85	1.09	1.97	1.49	2.83	7	7	7.2
734	2	81	6	160	167	165	92	97	99	21.2	21.6	21.4	5.38	5.47	5.07	0.69	0.94	0.94	1.89	1.37	1.36	3.22	3.01	3.03	5.3	4.9	5.7
735	2	41	3	160	127	127	96	75	75	22.97	23.07	23.04	5.05	4.81	5.5	0.93	1.4	1.09	1.17	1.07	1.43	3.42	3.34	3.57	5	5.1	4.9
736	2	64	5	160	131	159	79	76	86	23.9	23.3	22.9	5.69	5.74	5.27	0.82	0.81	0.93	2.01	1.74	1.86	3.22	3.63	2.9	5.3	5.6	5.7
737	2	72	6	160	148	174	72	71	77	24.7	24.3	24.9	5.93	6.43	6.09	1.69	1.17	1.49	1.51	1.46	1.3	3.66	4.24	3.86	5.6	5.8	5.9
738	1	50	4	167	126	149	106	89	95	22.97	30.1	32.2	4.47	3.78	5.12	1.92	1.26	2.04	1.03	0.88	1.04	2.98	2.43	3.3	7.2	6.1	9.4
739	1	44	3	167	148	150	93	92	97	25.9	26	26.4	6.07	5.54	5.74	2.09	1.33	1.55	1.34	1.24	1.15	4.16	4.27	3.95	4.9	4.6	5
740	1	72	6	167	148	158	83	83	80	25.9	25.9	25.5	3.92	3.82	3.69	0.93	1.47	1.09	1.27	1.22	1.26	2.14	2.09	1.99	6.8	6.5	6.3
741	1	63	5	167	145	162	81	78	88	25.9	23.8	23.7	7.22	6.72	6.41	7.01	3.04	2.38	1.15	1.41	1.38	3.11	4.16	4.25	5.8	6	5.6
742	1	61	5	167	144	138	102	87	83	23	22.9	23.2	4.88	5.14	5.65	1.88	1.74	2.03	0.94	1.37	1.36	3.31	3.01	3.03	4.9	5.3	5.4
743	1	61	5	167	145	150	79	70	68	20.4	21	21.6	6.03	4.67	4.15	7.9	3.18	4.15	1.57	1.22	1.14	2.6	2.51	1.53	8.5	12.9	8.6
744	1	60	5	167	181	163	95	95	87	27.8	28.5	28.3	5.84	6.01	5.42	1.47	1.82	2.35	1.25	1.18	1.11	4.17	4.03	3.44	6.7	8.3	7.9
745	1	75	6	167	168	166	91	88	93	22.3	22.6	23.2	5.02	3.97	3.45	1.3	2.89	2.41	1.07	1.37	0.83	3.51	3.01	1.65	5.3	5.3	5.8
746	1	56	4	167	153	140	93	91	85	22.2	21.1	20.1	2.82	4.64	3.99	3.92	2.61	3.11	0.79	1.02	1.04	0.88	3	2.01	7.5	13.4	9.2
747	1	76	6	167	153	156	95	81	87	26.8	27.6	26.8	4.67	4.75	4.97	1.31	1.2	1.47	1.51	1.37	1.36	2.43	3.01	3.03	5.3	5.3	5.7
748	1	61	5	167	172	175	94	78	75	21.3	23.3	23.9	6.75	4.9	6.07	2.51	1.15	1.52	1.28	1.37	1.36	4.63	3.01	3.03	19.1	8.3	14.4
749	1	66	5	167	161	172	95	96	97	24.1	23.6	23.9	4.2	4.49	4.43	2.93	2.53	2.85	1.04	1.1	1.11	2.3	2.85	2.78	4.4	4.8	5.4
750	1	58	4	167	150	120	108	89	77	25.5	25.1	24.3	5.08	5.13	5.21	1.26	1.17	1.93	1.28	1.22	1.21	3.45	3.61	3.56	10.4	6.7	11.1
751	1	84	6	167	133	131	87	77	67	23.3	22.9	23.6	4.62	5	3.82	1.41	2.35	1.11	1.25	1.09	1.2	2.79	2.95	2.14	5.3	6.1	6.2
752	1	68	5	167	159	179	99	86	90	27.4	27.6	26.8	3.51	3.26	3.98	1.04	1.5	1.53	0.79	0.73	0.83	2.28	1.93	2.42	6.66	7.2	11.1
753	1	71	6	167	184	174	107	94	95	27.2	26.6	27.6	4.5	4.36	4.6	1.43	1.5	2.47	0.93	1.02	0.89	3	2.76	2.99	5.5	5.9	5.5
754	1	52	4	167	163	146	105	103	92	23.4	24.1	23.1	5.98	7.58	7.31	1.9	1.88	1.54	1.4	1.37	1.45	3.88	3.01	5.19	4.9	5.9	5.3
755	1	37	2	167	142	185	97	86	99	25.6	25.7	26.7	4.02	4.32	4.8	1.32	1.04	1.88	0.99	1.02	0.95	3.01	3.14	3.41	5.5	5.7	6.1
756	1	69	5	167	181	176	83	127	86	25.8	25	25.4	6.58	4.83	6.17	0.59	0.54	0.47	1.9	1.54	1.95	4.03	3.26	4.01	9.7	13.2	14.1
757	2	62	5	159	144	157	97	87	91	29.3	29.4	27.9	4.72	5.48	5.36	3.06	3.09	1.82	0.95	0.96	1.1	2.7	3.31	3.31	6.8	9.2	7.6
758	2	81	6	159	162	186	77	108	82	19.3	19.7	19.9	5.03	5.25	4.87	1.05	1.4	0.91	1.92	2.05	1.96	2.61	2.78	2.52	5.5	5.3	5.2
759	2	76	6	159	181	148	72	81	67	20.8	22	19.9	5.49	6.78	5.19	1.1	1.6	1.1	1.36	1.62	1.52	3.72	4.52	3.06	5.3	5.9	5.5
760	2	73	6	159	164	162	87	89	81	22.3	22.1	19.9	5.78	5.47	5.22	2.38	1.7	0.65	1.74	1.52	1.82	3.16	3.16	2.89	4.9	4.7	5
761	2	79	6	159	169	160	60	90	83	24.8	25.6	25.2	4.02	4.63	4.28	1.46	0.91	1.52	1.3	1.48	1.3	2.18	2.92	2.29	6	6.1	5.9
762	2	77	6	159	143	146	71	71	74	22.5	22.4	22	5.29	5.26	5.58	1.93	2.14	1.95	0.85	0.84	0.86	3.36	3.59	3.6	5.1	5.3	5.3
763	2	76	6	159	148	147	74	71	72	24	24.6	24.1	4.67	3.92	3.91	1.5	4.39	4.28	1.11	0.76	0.89	2.8	1.54	1.52	5.2	5.4	5.7
764	2	68	5	159	183	173	84	95	82	25.2	25.5	22.8	5.39	5.05	5.11	0.85	1.27	1.4	1.73	1.52	1.47	3.09	2.87	2.96	6	6.7	7.1
765	2	64	5	159	154	159	83	82	74	25.1	24.8	24.7	6.65	6.18	7.4	1.3	1.55	1.08	2.16	1.85	2.08	3.85	3.91	4.67	5.2	5.9	5.9
766	2	83	6	159	147	146	80	85	83	24.5	26.4	25.9	6.66	6.02	5.34	1.66	2.18	1.47	2.06	2.12	2.5	3.9	3.18	2.17	4.8	5.1	4.9
767	2	80	6	159	143	155	78	83	74	20.3	19.5	18	4.72	4.52	4.52	1.2	0.99	0.84	1.1	1.37	1.32	2.97	3.01	2.65	5.6	5.3	5
768	2	67	5	159	153	158	82	77	79	20.1	19.8	20.2	4.43	4.96	4.5	2.27	2.14	3.15	0.84	1.02	0.79	2.66	3.25	2.38	5.6	5.7	6.2
769	2	84	6	159	129	131	72	64	88	23.4	24	22.6	5.66	6.23	5.31	0.64	0.58	0.55	2.62	2.6	1.36	2.39	2.85	3.03	5.2	5.3	5.1
770	2	83	6	159	163	187	80	80	84	32.8	33.2	33.6	4.01	3.41	4.81	1.77	1.82	2.2	1	0.95	0.97	2.55	2.11	3.21	5.8	6	5.6
771	2	80	6	159	169	187	70	69	74	20.7	20.4	19.3	6.27	6.42	7.5	1.09	2.53	2.13	0.93	0.77	1.36	4.79	4.15	3.03	7	7.1	6.3
772	2	74	6	159	127	127	78	75	75	24.1	23.07	23.04	4.46	6.17	5.24	2.6	3.1	2.72	1	1.37	1.36	2.23	3.01	3.03	4.7	5.1	5.2
773	2	73	6	159	153	143	55	62	68	23.4	22.8	23.1	5.06	3.87	5.19	2.44	1.62	1.92	1.15	1.19	1.09	3.03	2.33	3.26	5.7	5.7	6.4
774	2	71	6	159	144	138	98	78	73	19.3	19.5	20	5.96	3.72	4.46	1.21	1.15	0.93	1.49	1.33	1.5	3.81	1.83	2.53	7.6	7	7.2
775	2	64	5	159	167	158	86	86	76	21.5	21.7	21.9	7.89	8.31	8.81	6.44	10.82	18.05	1.34	1.07	1.36	3.27	3.25	3.03	6	6.7	6.6
776	2	60	5	159	130	154	86	78	89	21.5	21.2	21.8	5.98	6.58	6.5	1.2	2.04	3.33	1.3	1.31	1.01	4.1	4.07	3.56	5.4	6	6.3
777	2	55	4	159	170	156	90	82	75	26.7	26.3	26.3	6.33	6.84	6.42	2.52	3.07	1.89	1.21	1.24	1.24	4.6	4.31	4.53	6.2	5.3	5.5
778	2	51	4	159	152	161	85	76	79	32.7	32.8	31.6	5.35	5.78	5.32	1.84	2.37	1.68	0.96	0.95	1.05	3.79	3.98	3.83	5	5.2	5
779	2	48	3	159	137	135	98	95	81	22.97	25.6	25.8	5.9	6.17	5.83	1.99	2.09	1.36	1.48	1.67	1.67	3.91	4.12	3.87	5.8	5.5	6.4
780	2	67	5	159	116	141	98	72	83	25.2	23.8	23.7	6.4	5.88	6.26	2.8	2.42	2.84	1.29	1.28	1.2	4.03	3.55	3.66	5	4.9	5
781	2	67	5	159	157	146	76	80	70	26.6	25.9	27.1	5.41	5.38	5.79	1.45	1.96	2.81	1.3	1.37	1.17	3.42	3.01	3.31	4.84	4.8	4.8
782	2	68	5	159	145	162	79	74	84	23.9	24.6	24.9	5.5	5.32	5.62	1.88	2.26	1.73	1.46	1.22	1.13	3.53	3.5	3.88	4.6	5	5
783	2	65	5	159	159	181	78	81	83	22.4	21.9	22.7	5.69	5.14	5.45	2.97	1.68	2.34	1.38	1.22	1.34	3.37	3.39	3.53	5.9	7	7.5
784	2	57	4	159	154	167	82	96	87	23.1	24.1	24	5.94	5.55	6.29	1.05	0.83	0.95	1.47	1.57	1.49	3.86	3.75	4.43	4.96	5.3	6.2
785	2	67	5	159	166	166	83	76	82	25.4	24.8	25.7	6.14	5.79	6.37	1.71	1.92	1.63	1.22	1.1	1.06	4.44	4.09	4.86	5.9	6.1	8
786	2	72	6	159	132	156	74	78	79	23.6	24	24.3	5.58	6.16	6.55	0.9	1.89	1.12	1.35	1.24	1.43	4	4.24	4.55	5.2	5.1	5.2
787	2	72	6	159	179	141	78	83	71	22.1	20.5	20.5	2.65	3.82	3.53	1.1	1.39	1.49	1.04	1.15	1.03	1.13	2.17	1.83	5.2	5.2	5.5
788	1	40	3	166	149	154	106	93	98	26.9	26.1	26.6	6.05	5.45	5.84	3.94	1.15	2.25	1.24	1.37	1.17	2.99	3.72	3.6	5.4	5.9	5
789	1	39	2	166	173	159	116	117	110	26.6	26.6	24.1	3.76	3.62	3.46	5.8	2.73	1.24	0.81	1	1.1	1.38	1.85	1.96	4.7	5.2	5.4
790	1	72	6	166	141	164	85	77	97	26.4	25.6	27.4	4.82	4.62	4.63	0.76	1.1	1.31	1.46	1.48	1.48	3.09	2.72	2.75	7.2	7.8	7.3
791	1	89	6	166	158	127	68	77	75	28.5	27	23.04	3.87	3.64	4.41	0.67	0.73	0.93	1.31	1.17	1.12	2.16	2.09	2.72	10.3	6.3	13.2
792	1	74	6	166	138	143	82	75	74	29.9	29.6	28.2	3.55	3.61	3.69	2.68	2.54	1.86	0.87	0.85	0.9	1.71	1.85	2.06	7.2	8.5	7.8
793	1	62	5	166	156	167	103	92	98	21	20.9	20.8	5.83	5.8	6.11	2.26	2.23	2.17	1.01	1.37	1.36	4.06	3.01	3.03	5.4	5.2	5.6
794	1	66	5	166	139	154	104	91	95	23.2	22.9	22.6	5.52	5.99	5.97	1.68	2.5	2.54	1.2	1.19	1.12	3.64	3.76	3.79	6	5.7	5.7
795	1	96	6	166	153	162	66	75	76	19.8	20.3	18.8	3.57	3.96	3.15	0.44	0.8	0.66	1.89	1.78	1.47	1.27	1.62	1.22	4.8	5.1	5.4
796	1	62	5	166	169	179	88	94	91	25.4	23.7	23.8	3.95	3.91	3.76	1.11	1.05	0.74	1	1.07	1.08	2.72	2.49	2.46	11.8	11	11.7
797	1	77	6	166	169	162	111	112	108	25.7	26.1	25.1	4.99	5.07	4.24	1.42	1.01	0.88	1.16	1.16	1.12	3.23	3.38	2.83	5.01	5.3	5.4
798	1	40	3	166	153	135	85	92	93	29.2	27.5	27.2	6.22	5.95	5.78	2.92	2.36	1.83	1.01	1.17	1.07	4.53	4.14	4.16	4.92	5	5.6
799	1	51	4	166	156	149	107	106	95	27.4	25.5	26	5.04	4.79	4.54	3.02	1.87	3.06	0.98	1.09	1.06	2.33	2.85	1.93	5.6	5.7	5.4
800	1	47	3	166	162	137	102	111	90	22.8	23.2	22.5	5.24	5.38	4.88	2.09	2.41	1.27	1.41	1.06	1.31	3.1	3.25	2.76	5.2	5.5	5.9
801	1	44	3	166	134	132	104	93	89	24.1	24.3	23.7	5.71	5.9	5.44	1.24	1.84	1.49	1.31	1.02	1.03	3.79	4.1	3.77	4.9	5.7	5.7
802	1	23	1	166	166	153	97	97	95	23.5	23.4	22.8	4.01	4.02	4.03	0.96	0.66	0.89	1.05	1.07	1.19	2.61	2.73	2.57	5.4	5	5.8
803	1	68	5	166	179	158	77	86	71	28.5	28.8	27	5.01	5.31	3.75	2.01	1.58	2.59	1.06	1.09	0.87	3.17	3.63	1.89	5.8	6.5	5.7
804	2	61	5	158	156	170	91	101	84	25.3	25	24.7	5.46	5.71	4.97	1.86	1.92	1.95	1.34	1.34	1.47	3.44	3.41	2.62	5	5	5.5
805	2	64	5	158	155	136	74	73	86	23.4	24.3	23.1	5.3	5.03	5.39	1.65	2.23	2	1.38	1.26	1.49	3.26	2.84	3.08	5.4	5.6	5.4
806	2	61	5	158	134	146	94	80	91	30.6	28.8	29.6	7.16	7.04	9.74	13.34	6.97	22.14	0.96	0.95	0.93	1.67	3.22	1.23	9.5	8.7	9.3
807	2	66	5	158	146	172	85	77	85	23.9	24.3	23.9	6.23	5.96	6.48	3.54	2.08	3.6	1.19	1.14	1.08	4.15	4.21	4.35	5.6	5.8	6.9
808	2	83	6	158	156	173	77	68	109	24.2	24.6	24.2	4.77	5.19	4.62	1.35	2.31	2.45	1.71	1.67	1.46	2.64	3.02	2.43	5.9	5.8	6.3
809	2	79	6	158	171	178	61	84	79	22.6	20.2	20.1	5.08	5.51	5.54	1.04	1.66	1.22	1.3	1.09	1.12	3.37	3.81	3.97	8.3	12	9.3
810	2	74	6	158	139	127	63	65	75	21.2	20.8	23.04	7.08	6.73	7.02	3.33	2.6	1.9	1.14	1.07	1.12	4.43	4.54	5.01	5.9	6.3	6.2
811	2	72	6	158	150	145	70	51	60	26.2	24.1	24	4.42	4.54	4.24	0.93	0.78	0.88	1.21	1.5	1.22	2.9	2.79	2.61	7.6	6.7	7.1
812	2	69	5	158	178	182	80	100	88	26.2	27.1	25.5	6.98	7.06	7.42	2.79	3.78	2.48	1.11	1.04	1.13	4.44	4.27	4.97	5.5	5.7	5.7
813	2	67	5	158	146	152	87	83	80	23.8	23	23.1	5.36	4.97	5	0.74	1.06	0.91	1.7	1.4	1.56	3.2	2.84	2.79	4.8	4.9	4.9
814	2	65	5	158	165	182	92	102	98	27.4	27.1	27.3	5.71	6.11	6.18	1.58	1.79	1.99	1.11	1.11	1.2	4.11	4.51	4.51	6.2	5.7	6.5
815	2	64	5	158	138	163	77	79	70	21.2	20.7	23.04	6.54	7.02	6.6	0.87	1.48	1.11	1.54	1.6	1.58	4.46	4.94	4.36	6.1	6.2	6.3
816	2	79	6	158	165	161	67	59	56	22.6	23.3	22.5	4.53	6.25	3.61	1.99	3.15	1.42	1.11	1.16	1.09	2.43	3.57	1.76	6.8	6.3	6
817	2	70	6	158	149	180	81	89	91	25.6	26.6	26.2	6.26	5.92	5.56	1.13	1.96	2.53	1.35	1.3	1.12	4.56	4.01	3.61	4.9	5.3	5.5
818	2	87	6	158	157	145	83	81	64	21.3	21.3	20.3	4.15	3.87	3.61	0.75	0.59	0.45	1.35	1.31	1.34	2.39	2.2	1.74	5	4.6	4.9
819	2	85	6	158	162	178	69	62	65	20.5	21.2	21.6	4.94	5.22	4.83	1.11	1.23	0.89	1.54	1.66	1.52	2.82	2.89	2.93	4.4	4.6	4.6
820	2	84	6	158	181	183	71	78	76	17.5	19.2	18.5	4.48	5.73	4.81	1.44	1.37	1.25	1.28	1.21	1.25	2.74	3.98	2.97	5.1	5.8	5.6
821	2	75	6	158	169	151	77	97	85	24.2	24.5	23.9	4.64	4.75	5.17	1.17	1.3	1.99	1.68	1.66	1.73	2.41	2.4	2.62	5.2	5.8	5.3
822	2	75	6	158	155	154	92	77	90	27.3	27.7	27.2	4.91	5.46	4.99	0.89	0.72	0.87	1.8	1.37	1.36	2.66	3.01	3.03	5.6	5.7	5.6
823	2	68	5	158	163	140	87	85	69	22.4	23.7	23.04	5.37	4.99	5.89	1.26	1.08	1.32	1.7	1.53	1.52	2.93	2.89	3.63	5.7	5.5	5.9
824	2	64	5	158	152	169	87	99	100	25.8	27.4	26.7	3.56	5.06	5.82	0.88	1.07	1.31	1.53	1.57	1.36	1.67	3.19	3.03	5.4	5.6	6.6
825	2	48	3	158	145	155	89	91	97	30.5	29.3	29.4	7.44	6.51	7.85	2.7	2.14	2.3	1.31	1.48	1.33	4.84	4.39	5.87	7.8	6.5	7.1
826	2	45	3	158	134	137	94	87	93	27.5	29	24.4	4.81	4.98	4.63	0.9	1.54	0.95	1.63	1.49	1.46	2.95	2.6	2.72	5.4	6.3	5.2
827	2	68	5	158	141	136	78	77	71	23.3	23.4	22.5	5.78	4.93	5.13	1.74	1.56	1.78	1.43	1.35	1.18	3.68	3.23	2.89	5.5	6	5.6
828	2	65	5	158	153	160	91	97	83	28.7	28.9	29.5	4.16	3.47	4.21	1.69	2.57	1.65	1.29	1.1	1.32	2.33	1.78	2.55	5.8	6.1	7.6
829	2	49	3	158	149	161	65	61	71	33.8	34.6	35	4.45	4.85	4.85	0.95	0.96	0.55	1.33	1.31	1.09	2.9	3.23	3.51	5.8	6	6
830	2	78	6	158	170	161	55	64	60	20.9	21.1	20.5	5.68	6.24	6.25	1.95	3.95	1.91	1.25	1.04	1.1	3.69	3.96	4.44	7.1	5.6	5.9
831	2	50	4	158	165	146	102	110	93	20.9	21.1	23.04	5.29	6.13	6.8	0.71	1.22	1.16	1.77	1.95	1.85	3.25	3.8	4.76	5.5	6.1	6.8
832	2	77	6	158	180	180	75	110	86	20.1	21.3	21.7	5.01	4.55	5.16	3.34	4.02	3.84	0.94	0.91	0.94	2.64	2.04	2.48	6	5.3	6.2
833	2	62	5	158	135	151	76	67	72	21.9	22.9	22.1	7.05	6.02	5.93	2.44	2.32	2.06	1.32	1.25	1.13	4.66	3.77	3.87	5.4	5.4	5.5
834	2	81	6	158	162	163	61	55	54	23.4	23.9	25.1	4.09	4.3	4.87	0.91	1.16	1.06	2.06	1.72	1.76	1.48	2.05	2.28	5.6	5.3	5.4
835	2	53	4	158	153	169	96	94	106	23.6	23.6	23.9	5.38	6.25	5.41	1.53	1.5	1.25	1	1.12	1.07	3.51	4.64	3.76	4.7	5.2	5.1
836	2	62	5	158	175	154	93	96	83	20.9	21.1	22.1	7.04	6.81	6.77	1.77	1.34	1.08	1.99	2.11	1.82	4.28	3.88	4.38	5.6	6.6	5.6
837	2	38	2	158	148	127	91	83	75	22.97	23.07	23.04	4.85	5.22	5.13	0.89	1.05	0.87	1.27	1.34	1.34	3.44	3.78	3.46	4.9	5	4.9
838	2	70	6	158	143	139	94	78	72	22.7	24.5	23.6	4.9	4.08	5	0.73	1.5	0.89	1.79	1.13	1.37	2.91	2.14	2.98	5.7	6.4	6.1
839	2	59	4	158	146	147	92	82	80	26.4	25	25.8	5.75	4.93	5.76	0.4	0.37	0.49	2.09	1.93	1.96	3.43	3.7	3.44	4.8	5	4.9
840	2	56	4	158	137	145	84	79	86	23.8	24	22.8	5.18	5.07	5.22	2.01	1.64	1.58	0.93	0.92	1.04	3.65	3.92	3.78	5.4	5.8	5.6
841	1	76	6	165	175	175	84	76	76	22.8	20.9	20.9	4.35	6	4.35	1.19	1.64	1	1.36	1.27	1.27	2.63	4.1	2.65	8.7	20.4	9.1
842	1	56	4	165	164	176	112	98	96	21.4	22	21.2	4.58	4.51	4.62	1.59	1.42	0.88	0.94	0.94	1.04	3.06	2.99	3.12	5.2	5.5	5.8
843	1	83	6	165	162	161	83	81	81	23.5	23.8	23.7	3.14	4.43	3.97	1.24	1.32	1.33	0.93	1.3	1.08	1.62	2.63	2.39	5	5.7	5.7
844	1	64	5	165	148	151	72	83	67	27.6	26.6	26.8	4.84	4.92	3.68	3.72	3.24	2.69	0.91	0.93	0.9	1.33	1.72	0.98	6.6	6.4	5.7
845	1	76	6	165	160	114	81	83	73	20.1	19.8	17	3.9	4.21	3.26	1.11	0.85	0.71	1.24	1.43	1.23	2.2	2.4	1.64	5.8	5.8	5.8
846	1	76	6	165	154	145	78	81	76	25.9	24.6	24.5	5.02	4.43	4.75	1.14	0.64	0.86	1.1	1.06	1.11	3.44	3.31	3.4	11.2	11.3	10.6
847	1	67	5	165	162	164	93	92	99	22.1	23	20.3	2.89	4.4	2.99	1.38	3.43	0.88	0.8	1.02	1.14	1.59	2.05	1.5	10.4	16.3	6.6
848	1	62	5	165	143	150	103	95	93	26.6	28	28.5	3.29	5.11	4.86	1.23	2.28	4.66	1.15	1.04	0.99	1.67	3.14	1.9	5.01	5.5	5.9
849	1	62	5	165	147	140	87	65	90	24.7	24.4	25	4.27	4.37	4.45	0.67	1.02	1.57	1.36	1.62	1.56	2.39	2.24	2.31	6.5	6.3	7.3
850	1	82	6	165	166	159	85	98	71	22.2	21.4	20.8	4.7	4.96	5.75	0.71	1.1	0.92	1.75	1.8	2.1	2.42	2.8	3.13	5.6	5.4	5.9
851	1	81	6	165	149	164	73	71	89	24.6	24.9	24.3	5.87	5.58	6.38	1.39	1.75	1.58	1.63	1.3	1.4	3.69	3.62	4.34	5.2	5	5.2
852	1	80	6	165	197	161	76	70	65	23.6	22.5	22.4	4.79	4.65	4.13	1.57	1.23	1.4	0.97	1.18	1.2	3.21	2.99	2.11	6.6	5	5.4
853	1	78	6	165	154	144	93	90	85	23.9	25.3	24.8	3.94	3.53	3.29	2.34	1.33	1.24	1.15	1.04	1.01	2.02	1.9	1.84	7.3	7.7	7.1
854	1	74	6	165	145	147	99	92	90	28.1	26.9	26.2	4.34	4.37	4.12	1.06	1.47	0.99	1.16	1.08	1.06	2.82	2.81	2.66	5.6	5.9	5.8
855	1	73	6	165	169	169	94	104	101	25.6	26	26.4	4.9	5.6	5.87	1.79	1.4	1.82	1.05	1.15	1.08	3.01	3.79	3.69	5.5	5.8	5.9
856	1	68	5	165	167	152	78	88	75	25.6	25.7	23.1	5.62	5.62	3.73	1.29	1.57	1.23	1	0.89	1.02	4.08	3.94	2.17	8.6	8	5.8
857	1	66	5	165	158	153	83	88	83	21.8	21.6	20.4	4.31	4.74	4.09	1.75	1.41	1.38	0.72	0.83	0.75	3.04	3.55	2.9	7.7	7.6	7
858	1	65	5	165	165	145	97	102	92	26.2	25.4	26.2	4.01	4.16	4.36	0.67	1.21	1.16	1.53	1.42	1.53	2.17	2.41	2.2	6.1	5.7	5.9
859	1	49	3	165	153	134	77	89	77	25.4	25.5	25.1	5.18	5.13	5.35	1.65	2.04	1.39	1.05	1.08	1.05	3.44	3.27	3.74	5.6	5.7	5.8
860	1	45	3	165	143	157	107	92	94	29.7	31.4	32.3	4.1	4.95	4.59	1.85	2.31	3.65	0.99	1.05	0.86	2.78	3.41	3.05	6	6.3	6.4
861	1	87	6	165	140	144	84	70	85	26	25.3	26.1	5.21	4.59	5.51	1.92	1.7	2.41	0.81	0.81	0.81	3.53	3.11	3.64	5.7	5.4	6.2
862	1	81	6	165	191	166	88	99	102	23.3	24.6	21.8	5.74	5.41	4.75	0.93	0.87	0.86	1.36	1.37	1.36	4.01	3.01	3.03	4.8	5.3	5.1
863	1	73	6	165	164	176	82	79	82	22.6	23.2	23.2	4.58	4.45	4	1.24	1.38	0.96	1.42	1.28	1.14	2.68	2.79	2.37	5.4	5.7	5.5
864	1	69	5	165	163	151	92	73	78	23.3	23	23.8	5	4.57	5.14	0.78	1.36	1.02	2.31	1.38	1.45	2.31	2.59	3.1	3.2	11	9.2
865	1	58	4	165	163	172	92	92	88	30.4	30.1	28.7	5.9	5.26	5.65	2.33	1.54	1.33	1.11	1.18	1.28	3.6	3.73	3.73	6.8	7.5	6.6
866	1	56	4	165	149	148	96	95	99	23.9	23.4	23	5.82	5.25	5.29	0.41	0.82	0.75	2.12	1.63	1.59	3.59	2.94	3.22	4.6	5.2	5.4
867	1	69	5	165	138	123	98	78	82	24.2	25	24.2	6.45	6.38	6.15	3.65	4.53	7.6	1.03	1.05	0.96	4.06	3.51	2.29	5.6	5.3	5.1
868	1	66	5	165	155	164	94	88	77	24.3	24.9	23.7	5.07	4.85	4.78	0.64	0.82	0.74	1.55	1.53	1.34	3.15	3.12	2.98	5.42	5.7	5.4
869	1	37	2	165	145	129	103	103	84	25.5	26.3	26	4.52	5.18	4.83	2.33	2.25	2.01	1.31	1.07	0.94	2.81	3.49	3.28	5.2	5.3	5.7
870	1	75	6	165	145	145	85	86	86	28.3	25.2	25.2	5.54	4.83	4.85	1	0.84	1.1	1.4	1.29	1.08	3.4	3.04	3.21	5	5.2	5.7
871	1	48	3	165	146	140	109	95	90	23.7	24.1	24.2	6.24	5.94	7.29	8.36	3.66	9.89	0.85	0.88	0.75	1.98	2.97	2.08	5.2	5.5	5.6
872	2	67	5	157	174	158	73	82	71	22.4	22.4	21.8	5.33	5.4	4.93	0.98	0.93	0.85	1.27	1.31	1.51	3.35	3.58	3.29	5.4	5.2	5.4
873	2	67	5	157	154	161	90	81	86	27.1	28.3	27.3	6.46	6.26	6.27	1.04	1.39	0.97	1.53	1.26	1.3	4.46	4.64	4.63	6.5	6.2	6.9
874	2	58	4	157	161	134	83	97	85	24.8	23.7	23.4	4.3	5.31	5.18	3.48	2.11	2.77	0.77	1.37	0.84	2.22	3.01	3.32	5.4	5.2	5.9
875	2	91	6	157	245	186	58	72	64	22.97	23.8	23.7	5.25	4.24	3.95	1.78	1.01	1.32	0.89	0.77	0.91	3.73	3.25	2.66	5.2	5.1	4.8
876	2	74	6	157	154	145	82	84	70	19.6	19.1	19.1	5.05	5	5.7	0.96	1.18	0.87	2.1	1.37	2.22	2.35	3.01	2.71	4.8	5	5.8
877	2	70	6	157	166	138	91	97	72	26.3	26	26.1	5.99	6.3	6.48	1.2	1.27	1.48	1.78	1.57	1.6	3.72	4.44	4.35	4.7	5.1	5.6
878	2	62	5	157	174	183	100	98	103	19.1	19.3	18.5	5.35	6.34	5.31	1.15	1.5	1.51	1.57	1.75	1.6	3.2	3.79	3.01	6	5.5	5.2
879	2	60	5	157	133	145	90	70	90	21.3	21.4	21.5	4.97	4.7	5.38	2.47	2.27	1.8	0.97	1	1.11	3.09	3.03	3.48	5.6	6.4	5.6
880	2	34	2	157	160	139	92	97	87	22.97	23.07	23.04	3.92	4.42	4.27	0.94	1.77	0.99	1.11	1.37	1.36	2.6	3.01	3.03	5.5	5.5	6.3
881	2	55	4	157	155	185	115	107	118	19.3	19.5	18.9	4.73	4.79	5.52	0.84	1.09	0.7	1.6	1.58	1.87	2.59	2.53	2.88	5.1	5.1	5.9
882	2	85	6	157	162	163	72	79	73	27	26.6	26.4	4.75	4.87	5.09	2.02	1.14	1.17	1.02	1.23	1.25	2.85	2.98	3.11	5.6	5.3	5.4
883	2	82	6	157	152	127	74	76	75	22.97	23.07	23.04	4.83	5.77	6.98	1.52	2.33	3.14	1.77	1.49	1.65	2.44	3.31	3.72	6.6	6.2	5.9
884	2	75	6	157	142	148	83	74	70	25	25	23.2	5.53	6.38	5.37	1.06	1.35	1.07	1.92	1.87	1.9	3	4.11	2.9	4.9	5.1	5.6
885	2	75	6	157	185	153	92	82	76	25.3	25	25.9	3.66	4.17	4.11	1.06	1.27	2.58	1.39	1.37	1.09	1.82	3.01	2.12	6.6	6.7	8.3
886	2	71	6	157	157	127	86	76	75	24.6	26.6	23.04	5.73	6.71	7.36	0.82	1.21	1.02	1.43	1.37	1.36	3.97	3.01	3.03	5.4	5.2	5.3
887	2	63	5	157	181	159	82	96	88	26.7	27.2	26.2	5.64	5.62	6.16	1.86	2.39	2.45	1.05	1.09	1.05	3.79	3.67	3.95	7.7	8.3	9.1
888	2	58	4	157	127	127	92	75	75	24.9	23.07	23.04	5.52	5.66	6.08	1.29	2.47	2.32	1.28	1.37	1.36	3.44	3.01	3.03	5.4	5.4	5.7
889	2	47	3	157	119	135	88	61	81	20.7	20.8	21.2	4.95	4.75	4.96	0.93	1.12	1.16	1.62	1.58	1.68	2.93	2.63	2.82	4.9	5.7	5.6
890	2	41	3	157	142	144	99	97	97	27.8	27.4	23.8	6.21	6.65	6.49	1.97	3.22	3.45	1.08	1.16	1.04	4.59	4.62	4.57	6.7	6.6	10.9
891	2	66	5	157	133	148	90	76	85	23.5	22.8	22.1	6.37	6.54	6.93	1.5	2	1.18	1.6	1.6	1.68	4.16	4.14	4.55	5.8	5.5	5.7
892	2	76	6	157	166	149	69	85	79	24.2	24.2	24.2	4.24	4.27	5.04	1.19	2.97	2.74	1.38	1.37	1.29	2.47	3.01	2.88	7.5	6.7	7.8
893	2	72	6	157	137	135	75	75	76	22.7	23	24.3	6.42	6.68	4.33	0.91	1.24	1.27	1.69	1.52	1.47	4.21	4.49	2.35	5.5	5.7	5.6
894	2	55	4	157	145	161	85	81	69	21.8	22.4	21.3	5.66	6.32	5.63	1.99	2.03	1.17	1.44	1.32	1.33	3.07	3.47	3.33	4.9	4.7	4.7
895	2	51	4	157	131	142	79	90	97	24.1	23.9	24.4	4.99	5.01	4.37	0.93	1.46	1.15	1.32	1.37	1.18	3.21	3.01	2.64	4.9	5.2	5.5
896	2	48	3	157	169	207	84	94	103	25.6	27.8	28.7	6.04	4.95	5.04	2.12	1.91	3.66	1.3	1.27	1.09	3.85	3.13	2.74	5.3	6	8.6
897	2	47	3	157	163	166	93	94	100	24.2	24	24.5	5.92	6.84	5.62	0.84	2	0.79	1.58	1.4	1.31	4.22	4.61	3.89	5.2	5.3	5.5
898	2	27	1	157	143	162	104	99	98	38.9	38.2	38.4	4.13	4.2	4.19	1.38	0.91	1.25	1.02	0.94	1.07	2.81	2.95	2.8	5.5	5	5
899	2	39	2	157	156	141	95	98	91	33.3	23.07	23.04	4.8	5.19	3.6	1.15	0.54	0.89	1.15	1.46	1.08	3.21	3.55	2.15	6.1	6.8	6.3
900	2	48	3	157	168	153	93	90	85	20.6	22.1	20.9	4.89	5.12	5.21	1.32	1.58	1.97	1.27	1.24	1.14	3.18	3.44	3.22	4.5	4.6	5.6
901	2	73	6	157	165	164	81	88	84	22.1	22.6	21.2	4.31	4.22	4.31	1.4	1.35	0.8	1.59	1.45	1.54	2.58	2.55	2.7	5.7	5.7	6.7
902	1	83	6	164	153	170	66	71	67	21.5	21.1	22.6	4.85	3.64	3.85	1.12	0.86	1.07	1.33	1.31	1.18	2.84	1.84	2.27	5.3	4.8	5.1
903	1	53	4	164	171	188	94	111	115	35	35.2	23.04	5.05	4.66	5.09	1.82	1.68	1.72	1.07	1	1.06	3.58	3.29	3.51	8.6	8.9	9.5
904	1	82	6	164	150	147	75	66	63	27.5	28.3	27.3	3.47	4.31	3.84	1.08	1.02	1.05	1.03	1.1	1.18	1.9	2.77	2.18	5.3	5.9	6.4
905	1	74	6	164	162	189	101	92	100	25.9	26.2	26.3	5.31	6.01	5.65	0.9	2.06	0.82	1.53	1.37	1.44	3.5	4.12	4.04	5.4	5.5	5.6
906	1	56	4	164	155	147	98	100	94	24.6	25.1	25.9	5.36	5.68	4.65	0.99	1.52	1.39	1.67	1.76	1.12	3.08	3.47	2.99	6.9	6.7	6.3
907	1	74	6	164	185	165	81	87	76	25.5	24.1	23.04	4.91	4.7	4.58	1.07	0.97	0.98	1.5	1.37	1.3	2.92	3.03	2.97	5.4	5.7	5.7
908	1	71	6	164	166	162	96	90	92	24.2	24.8	24.2	4.69	4.07	4.37	1.24	1.09	1.49	1.57	1.29	1.37	2.6	2.4	2.4	6.2	6.1	6.5
909	1	67	5	164	131	136	101	91	88	23.2	23.2	23.3	6.14	5.52	3.97	1.3	2.15	0.92	1.1	0.99	1.13	4.66	3.99	2.53	4.9	4.9	5.1
910	1	59	4	164	123	126	89	83	82	23.1	23.1	23.7	6.68	7.12	6.55	1.15	1.58	2.31	1.63	1.59	1.33	5.03	5.26	4.89	5.3	5.8	5.6
911	1	83	6	164	165	167	75	79	89	18.2	18.2	17.7	3.62	3.24	3.44	0.87	0.5	0.5	1.47	1.44	1.39	1.7	1.38	1.65	5.3	5.3	5.2
912	1	58	4	164	152	170	103	103	105	22.3	22.5	21.9	4.66	4.39	3.87	1.28	1.28	1.09	1.28	1.37	1.36	2.95	3.01	3.03	5.6	5.7	5.7
913	1	59	4	164	153	165	106	98	104	26.4	23.9	22.8	4.14	4.35	4.52	1.17	0.57	0.85	1.1	1.6	1.52	2.41	2.56	2.55	5.1	5.3	5.7
914	1	36	2	164	138	138	104	90	72	29.2	25.2	23.8	6.75	5.11	4.7	1.04	1.04	1.4	1.21	1.05	1.18	5.27	3.81	2.84	6.3	5.1	5.1
915	1	80	6	164	146	127	100	91	75	23.7	22.9	23.04	4.77	4.65	4.93	3.91	3.71	4.79	0.95	0.89	0.88	1.94	1.79	1.74	6	6.3	6.6
916	1	53	4	164	156	158	114	105	104	42.4	42.7	41.8	4.73	6.04	5.58	2.2	1.62	1.94	1.11	1.17	1.1	3.19	4.14	3.68	5.3	5.8	5.8
917	1	40	3	164	140	121	115	86	83	21.6	21.4	21.9	4.27	4.92	5.46	2.62	3.15	1.66	0.95	0.91	0.93	2.77	3.07	3.92	5.4	5.2	5.5
918	1	52	4	164	155	144	122	105	97	23.6	23.4	23.3	4.21	4.35	4.26	1.49	1.6	2.01	1.11	1.08	1.13	2.85	2.69	2.63	5.2	5.7	5.7
919	1	51	4	164	134	153	114	96	99	25.2	25.7	25.9	4.64	4.63	4.18	1.38	1.03	1.64	1.21	1.26	1.18	3.06	2.94	2.51	4.6	5.3	5.1
920	1	33	2	164	142	137	89	80	94	27.9	28.2	27.7	3.72	4.35	4	1.52	1.88	1.31	0.93	1.05	1.01	1.73	2.2	2.68	4.9	5	5.4
921	1	45	3	164	145	132	97	90	80	25.8	26.1	25.6	5.08	4.65	5.34	1.72	0.95	1.29	1.16	1.21	1.13	3.28	3.04	3.73	6.2	5.8	5.8
922	1	36	2	164	158	151	101	110	99	25.9	26.8	25.9	6.15	6.19	5.91	2.58	2.86	3.37	1.01	0.95	0.95	4.38	4.21	3.65	5.4	5.5	4.9
923	1	29	1	164	150	158	85	96	89	22.3	22.4	23	4.43	5.08	4.7	1.87	1.39	2.64	0.98	1.07	0.99	2.81	3.48	2.77	5	5.4	5.8
924	2	54	4	156	122	138	88	82	79	26.5	24.9	22.9	4.29	4.13	3.77	2.34	0.96	0.8	1.05	1.04	1.35	2.36	2.46	1.97	6.1	5.1	5.9
925	2	24	1	156	108	109	130	62	74	20	20.7	21.1	4.69	5.26	4.95	1.26	1.8	0.89	0.99	1.37	1.36	2.85	3.01	3.03	5.1	5.4	5.1
926	2	60	5	156	145	159	88	86	98	24.4	25.9	25.7	5.2	3.45	3.89	2.21	1.27	1.64	1.23	1.3	1.12	3.07	1.64	2.09	5.4	5.8	6.1
927	2	64	5	156	157	136	96	104	92	26.6	26.5	27.3	6.46	6.23	6.88	2.68	1.9	2.45	1.49	1.47	1.37	3.46	3.49	3.8	4.9	5.2	5
928	2	49	3	156	152	164	96	84	93	20.6	20.1	20.2	5.39	6.99	6.25	1.3	0.86	0.92	1.24	1.96	1.87	3.48	4.99	4.05	4.8	5.1	5.1
929	2	47	3	156	146	127	81	80	76	23.8	24.7	24.1	4.78	3.85	4.89	0.74	0.73	0.86	1.6	1.37	1.37	2.73	3.01	3.04	5.6	5.2	5.3
930	2	70	6	156	154	138	87	83	69	24.9	25.4	25.3	2.84	3.24	3.92	1.43	1.73	2.2	0.9	0.91	1	1.36	1.79	2.11	5	5.4	8
931	2	81	6	156	149	153	69	62	64	22.2	23.7	23.1	4.25	4.31	5.19	1.27	2.17	1.78	1.29	1.21	1.21	2.44	2.46	3.25	5.2	5.5	5.9
932	2	76	6	156	178	169	90	86	91	22.4	21.7	20.8	5.88	6.25	6.33	2.66	1.96	2.02	1.31	1.4	1.49	3.55	3.86	3.8	4.6	4.9	4.9
933	2	75	6	156	150	153	107	88	90	18.1	18.8	18.3	5.05	4.75	5.28	0.86	0.83	1.02	1.71	1.61	1.6	2.84	2.88	3.05	5.2	5	5.1
934	2	75	6	156	148	170	80	76	81	28.9	28.9	28.2	5.11	5.24	5.24	4.01	3.53	3.73	1.11	1.17	1.06	2.42	2.72	2.71	6.9	7.6	8.4
935	2	73	6	156	174	163	87	91	87	21.5	22.1	21.7	6.7	8.12	8.26	1.46	1.68	1.44	1.37	1.67	1.42	4.72	5.82	6	6	6.2	6.4
936	2	65	5	156	159	168	66	81	79	22.1	20.3	22.4	5.47	5.78	5.49	2.89	1.88	1.54	1.25	1.36	1.51	2.85	3.47	2.87	6.1	6.3	6.7
937	2	61	5	156	154	156	87	89	86	17.4	17.1	18	5.87	4.95	5.05	1.26	0.96	1.38	1.7	1.73	1.48	3.57	2.74	3.18	5.2	5.4	5.2
938	2	78	6	156	143	144	86	84	76	20.3	20.1	18.3	5.73	5.55	5.31	4.61	2.59	1.35	1.05	1.37	1.36	2.21	3.01	3.03	6.5	7.8	6.5
939	2	78	6	156	136	144	80	67	72	30.2	29.2	30.1	4.54	3.74	4.5	2.11	2.69	1.75	1.01	0.83	0.97	2.73	1.81	2.55	7.1	7.6	8
940	2	77	6	156	150	154	78	78	72	22.7	22.1	21.6	5.01	5.24	5.58	0.6	0.97	0.86	1.98	2.02	2.08	2.62	2.87	2.89	5.3	5.5	5.6
941	2	74	6	156	157	136	66	65	64	22.8	20.8	21.2	5.45	6.01	6.35	1.12	0.89	1.25	1.53	1.37	1.36	3.35	3.01	3.03	4.7	5	5.4
942	2	72	6	156	136	136	86	79	82	21.5	21.9	21.8	4.89	4.8	4.42	3.2	2.73	2.8	1.34	1.21	1.12	2.24	2.29	1.76	4.9	5.4	5.3
943	2	69	5	156	157	138	80	97	65	27.3	27.6	27.6	3.98	7.76	5.78	2.02	7.33	5.18	1.29	1.12	1.04	1.9	2.89	1.99	6.1	6.4	6.6
944	2	64	5	156	149	148	95	99	81	26.6	27	25	4.66	5.41	4.89	1.51	0.79	1.55	0.92	1.08	0.97	3.12	4.08	3.26	5.5	5.8	5.4
945	2	64	5	156	142	133	80	83	83	19.5	20.6	20.6	6.13	6.27	6.07	2.73	0.71	1.3	1.49	1.67	1.55	3.65	4.3	3.81	5.8	5.7	5.8
946	2	63	5	156	176	166	84	96	102	21.1	21.2	22.2	4.79	4.95	4.91	0.8	0.56	0.91	1.44	1.59	1.33	2.91	2.9	3.13	5.2	5.6	5.6
947	2	51	4	156	146	149	94	94	81	22.8	23.1	24.7	3.83	3.99	4.15	0.51	1.38	1.35	1.32	1.43	1.24	2.38	2.11	2.58	5.4	5.2	5.2
948	2	39	2	156	120	117	92	71	74	23.4	23.1	23.2	4.51	4.45	4.91	1.58	1.16	1.61	1.4	1.65	1.58	2.63	2.55	2.7	5.9	5.5	5.7
949	2	84	6	156	158	156	83	87	91	25.1	25.2	24.5	6.38	6.78	6.79	2.33	1.92	2.07	1.14	1.37	1.36	4.32	3.01	3.03	7.7	8.5	9
950	2	75	6	156	141	169	82	87	80	26.1	25.6	25.2	5.82	5.32	5.29	2.11	2.51	2.33	1.35	1.37	1.23	3.86	3.01	3.31	5.1	5.1	5.2
951	2	71	6	156	155	163	78	89	86	23.3	23.6	23.6	5.51	5.93	5.49	3.47	2.4	1.91	1.12	1.3	1.26	3.21	3.98	3.48	5.3	5.4	5.4
952	2	65	5	156	132	156	88	79	89	25	24.1	26	5.11	7.28	7.1	0.95	2.88	4.16	1.32	1.08	1.36	3.37	4.8	3.03	6	5.5	5.6
953	2	64	5	156	137	148	78	68	81	22.9	24.4	24.2	5.09	4.27	5.36	1.57	1.65	2.11	0.89	0.88	0.86	3.3	2.34	3.33	5.4	5.4	5.4
954	2	61	5	156	127	166	90	81	96	23.2	22.5	21.4	6.4	6.73	6.35	2.41	1.9	2.49	1.35	1.52	1.28	3.89	4.33	3.79	5.3	5.9	5.8
955	2	57	4	156	152	168	81	82	92	26.4	25.4	25.1	3.61	4.9	4.48	0.64	0.8	0.82	1.11	1.37	1.36	2.16	3.01	3.03	8.1	8.5	8.2
956	2	50	4	156	144	177	81	80	103	25.6	25.2	27.4	4.95	4.55	4.75	1.52	1.53	0.94	1.47	1.37	1.5	2.95	3.01	3.01	4.4	4.8	4.8
957	2	79	6	156	200	127	73	64	75	20.1	21.1	23.04	4.21	4.29	4.39	0.6	0.59	0.73	1.36	1.24	1.38	2.48	2.84	2.8	5.4	5.6	6.3
958	2	59	4	156	187	184	92	103	102	20.7	21.4	21.7	5.19	5.35	5.19	0.95	1.05	1.43	1.93	1.92	1.79	2.79	2.84	2.78	5	4.8	4.9
959	2	76	6	156	174	186	82	76	71	17.7	18.3	18.5	6.11	6.07	5.27	0.76	0.67	0.96	3.06	2.96	2.62	2.5	2.49	2.04	5.8	6.3	5.9
960	2	65	5	156	141	175	84	85	89	21.9	22.6	23.7	5.94	5.85	6.6	1.51	1.28	1.64	1.55	1.52	1.68	3.52	3.83	3.87	5.8	6	5.6
961	2	54	4	156	141	152	94	93	83	22.97	23.07	23.04	5.33	5.45	5.86	2.5	2.47	2.49	1.04	1.06	0.99	3.42	3.5	3.81	5.5	5.5	5.9
962	2	66	5	156	166	149	90	101	79	22.97	28.5	28.7	4.91	4.92	4.68	1.87	2.03	2.18	1.34	1.36	1.25	3.03	3.09	2.81	5.1	5.8	5.7
963	2	32	2	156	144	160	83	90	112	25.2	27.2	26.8	5.72	5.79	5.11	2.79	2.36	1.07	1.18	1.04	1.25	3.87	3.91	3.65	5.1	5.3	5.6
964	2	40	3	156	122	138	91	74	80	19.9	19.8	19.9	4.39	3.88	4.12	0.56	0.85	0.65	1.74	1.37	1.47	2.24	3.01	2.42	5.2	5.2	5
965	2	65	5	156	153	141	88	92	82	22.3	21.1	21.6	4.21	4.23	4.31	1.1	0.96	1.2	1.35	1.36	1.28	2.53	2.53	2.71	5	5.4	5.5
966	2	50	4	156	138	136	81	84	83	19.6	22.3	20.2	5.16	4.87	4.83	0.72	1.55	0.52	1.43	1	1.66	3.42	3.26	2.97	5	5.4	5
967	1	61	5	163	144	141	86	71	74	24.3	24.9	24.2	4.98	4.19	4.38	1.19	1.19	0.77	1.34	1.04	1.29	3.4	2.97	2.71	6.7	9.7	7.4
968	1	55	4	163	140	132	88	83	81	26.6	25.9	26.1	6.63	6.32	4.56	1.57	1.53	1.44	1.22	1.37	1.08	4.6	3.01	2.87	5.6	5.7	5.5
969	1	55	4	163	155	130	108	97	84	26.7	27.7	27.4	5.69	4.83	5.2	1.02	1.5	0.77	1.13	1.01	1.1	4.35	3.4	3.95	5.1	4.8	4.3
970	1	61	5	163	147	161	82	82	77	29	28.4	28.4	5.02	4.39	4.27	3.14	2.93	3.12	0.81	0.87	0.76	2.86	2.28	2.26	7.3	8.2	7.3
971	1	72	6	163	151	155	97	83	89	21.2	21.5	19.8	4.75	3.7	3.93	1.15	0.61	0.75	1.62	1.43	1.27	2.7	1.98	2.2	6.2	6	5.6
972	1	40	3	163	150	127	101	98	75	29.9	30.2	23.04	5.63	4.51	5.16	5.36	5.05	3.61	0.83	0.8	0.84	3.48	2.26	2.98	15.1	14.8	15.2
973	1	63	5	163	147	142	98	82	84	23.2	24.4	24.1	5.03	4.49	4.06	0.61	1.06	1.13	2.78	1.37	1.36	1.59	3.01	3.03	4.7	4.6	4.9
974	1	60	5	163	169	154	99	109	88	28.4	28.4	27.9	4.18	4.63	4.16	1.43	1.8	1.29	1.21	1.37	1.36	2.62	3.01	3.03	5.6	5.3	5.1
975	1	66	5	163	167	150	108	104	82	27.3	25.7	26.5	4.03	2.85	3.95	2.97	1.68	1.9	1	1.14	1.19	1.87	1.14	2.16	8.6	7	8.1
976	1	54	4	163	146	161	95	89	88	24.6	24.7	25.1	5.37	5.33	5.88	1.75	1.95	2.73	1.23	1.15	1.08	3.7	3.23	3.44	6.6	6.9	7.4
977	1	45	3	163	129	128	89	88	84	24	23.07	23.6	4.17	4.71	4.67	0.78	1.15	1.12	0.96	0.97	0.97	2.87	3.35	3.4	5.1	6	5.6
978	1	77	6	163	147	152	84	79	80	23.7	23.1	23.3	4.65	4.79	5.14	1.67	1.42	1.92	1.04	1.37	1.36	3.05	3.01	3.03	6.4	6.9	7.1
979	1	56	4	163	135	131	109	91	73	24.3	22.7	22.2	6.09	5.81	6.57	4.26	3.51	1.27	1	1.03	1.13	3.45	3.27	4.57	5	4.8	5
980	1	71	6	163	151	147	85	80	74	26.4	26.2	26.5	3.77	4.9	4.6	1.15	1.26	0.76	0.78	1.2	1.36	2.68	3.55	3.03	5.4	5.6	5.8
981	1	45	3	163	157	141	106	109	97	22.97	36.3	36.4	4.95	5.06	4.85	2.05	1.78	1.46	0.89	0.89	0.84	3.37	3.54	3.38	6.7	6.3	7.2
982	1	33	2	163	151	140	96	89	85	28.5	28.4	28.3	4.83	6.65	7.26	1.22	2.26	1.61	1.27	1.44	1.43	3.49	4.46	5.24	11.8	11.5	10
983	1	55	4	163	137	120	105	84	77	29.9	31.2	30.3	5.56	5.6	5.72	1.65	1.83	3.99	1.57	1.35	1.1	3.61	3.56	2.98	7.3	8.4	7.6
984	1	68	5	163	157	158	72	75	85	19.5	20.3	19.9	5.38	5.61	4.59	2.21	2.37	1.92	1.49	1.31	1.01	3.23	3.42	2.76	6.4	6.5	6
985	2	43	3	155	145	127	100	92	75	21.2	22.2	22.9	6.49	5.84	5.91	1.31	0.95	1.35	2.07	1.88	1.95	3.66	3.71	3.2	4.8	4.9	5.1
986	2	69	5	155	119	167	86	77	80	22	24.1	23.8	4.27	5.01	4.12	0.98	0.96	0.71	1.2	1.15	1.2	2.71	3.44	2.61	5.4	5.6	5.4
987	2	80	6	155	170	163	68	65	75	19.9	19.4	18.8	6.95	7.46	4.85	1.86	1.75	1.43	1.36	1.44	1.8	4.83	4.94	2.36	5.1	5.2	5.2
988	2	68	5	155	138	145	75	71	76	23.4	24.2	24.7	7.37	7.25	8.33	6.4	2.72	2.63	1.05	1.22	1.21	2.49	4.33	5.42	5.3	5.5	5.6
989	2	65	5	155	142	133	82	69	69	23.4	22.9	22.4	4.73	5.56	5.07	1.04	0.82	0.66	1.04	1.24	1.27	3.19	4.16	3.62	6.4	5.9	7.5
990	2	80	6	155	134	164	59	57	72	20.9	21.6	22	5.19	4.5	6.35	1.82	1.8	3.23	1.3	1.33	1.1	3.08	2.24	3.06	5.2	4.9	5.8
991	2	79	6	155	142	202	83	103	111	22.3	21.9	22.1	4.2	4.31	4.39	1.27	0.83	1.25	1.47	1.51	1.64	2.21	2.35	2.3	4.4	5.9	5.2
992	2	73	6	155	158	156	105	91	98	25.5	27	25.8	5.61	5.36	5.74	1.25	1.14	1.49	1.41	1.37	1.36	3.75	3.01	3.03	4.8	5.3	5.6
993	2	69	5	155	150	133	96	86	78	27.4	28.6	27.7	4.73	4.97	5.1	1.41	1.67	2.2	1.04	1.37	1.36	2.99	3.01	3.03	4.6	5	5.1
994	2	81	6	155	140	139	84	72	57	25	26.6	27.3	4.6	4.24	4.23	1.39	1.64	1.38	1.29	1.25	1.24	2.59	2.4	2.36	6.8	7.1	8.1
995	2	68	5	155	151	153	74	93	69	20.2	20	20.4	5.44	5.23	6.17	0.91	0.76	0.71	1.81	1.71	1.8	3.12	3.01	3.7	6.1	5.6	5.8
996	2	43	3	155	130	135	84	80	84	20.9	21.1	21.6	4.38	3.96	4.04	1.1	1.56	1.3	1.2	1.01	0.9	2.78	2.42	2.55	4.7	5	5
997	2	82	6	155	156	144	82	86	87	22.9	22.4	22.5	3.69	3.9	3.68	1.21	1.01	1.32	1.16	1.13	1.2	2.18	2.29	1.89	5.1	5.1	5.1
998	2	77	6	155	129	155	66	65	68	21.4	21.2	20.5	5.79	6.36	7.22	2.71	2.28	2.42	1.03	1.13	1.18	3.62	4.38	5.08	6.2	6.4	7.5
999	2	75	6	155	144	166	74	58	83	22.4	22.7	22.8	6.15	6.17	5.96	1.38	2.22	1.87	1.62	1.35	1.31	4.18	4.4	3.88	5.3	5.3	6
1000	2	75	6	155	154	164	89	71	69	18	19.6	18.6	7.23	7.38	8.11	0.97	0.46	0.5	2.08	2.45	2.3	4.79	4.51	5	11.1	7.7	7
1001	2	71	6	155	149	146	96	82	84	18.7	19.7	19.4	5.96	6.86	4.8	1.48	1.97	1.14	1.44	1.37	1.66	3.94	3.01	2.63	5.1	5.1	5.6
1002	2	70	6	155	164	159	88	86	83	24.5	24.6	25.3	8.75	8.12	8.01	2.58	1.97	6.78	1.12	1.16	1.01	6.29	6.06	3.06	4.6	4.7	4.9
1003	2	67	5	155	138	139	76	76	74	24.9	26.5	25.1	5.65	5.74	5.54	1.36	1.42	1.82	1.62	1.52	1.37	3.69	3.7	3.41	5.6	5.5	5.6
1004	2	66	5	155	174	163	74	84	78	23.1	22.6	21.6	5.02	5.42	5.45	2.28	1.76	1.81	1.04	1.22	1.03	3	3.5	3.39	8.2	7.5	7.2
1005	2	65	5	155	132	164	90	81	94	22.5	22.4	23.5	4.61	4.34	5.22	1.4	0.96	1.28	1.04	1.37	1.21	2.8	3.01	3.24	4.7	4.3	5
1006	2	65	5	155	160	138	65	74	57	19.9	20.7	20.7	5.25	5.59	5.38	0.64	0.76	0.46	1.88	1.88	1.93	2.68	3.01	3.13	5.2	5.7	4.9
1007	2	63	5	155	153	145	86	85	70	20.1	22.1	22.5	5.92	6.71	5.87	2.1	2.1	2.17	1.32	1.37	1.07	3.94	4.6	3.66	5.3	5.4	5.6
1008	2	73	6	155	151	149	86	86	80	22.6	23.3	23.5	4.53	5.04	5.08	3.03	2.94	3.13	0.85	0.83	0.86	2.36	2.86	2.82	5.4	5.9	5.6
1009	2	63	5	155	134	137	85	84	82	20.4	20.8	20.7	4.24	4.43	5.93	2.18	1.76	3.02	1.21	1.3	1.26	2.23	2.5	3.56	5.5	5.9	5.7
1010	2	52	4	155	148	140	58	67	68	21.7	21.2	20.8	7.2	7.06	4.43	1.2	1.59	0.81	2.08	1.98	1.89	4.41	4.38	2.21	6.9	7	7.3
1011	2	63	5	155	130	124	76	67	66	21.1	20.4	20.4	4.75	4.86	4.93	0.62	0.92	0.57	1.28	1.19	1.42	3.24	3.42	3.27	5.9	4.8	5.4
1012	2	51	4	155	124	140	99	83	82	27.7	27.7	27.5	6.64	6.25	4.93	2.76	1.79	1.24	1.33	1.26	1.3	4.62	4.51	3.3	6.7	7.2	7.2
1013	2	66	5	155	163	167	76	77	82	26.3	25.9	24.5	5.72	5.61	5.79	1.14	1.78	1.03	1.35	1.16	1.24	3.87	3.66	4.22	6.8	6.5	6
1014	2	62	5	155	141	127	70	73	62	22	22.3	22.4	6.77	7.23	7.72	2.08	1.75	2.23	1.49	1.33	1.39	4.49	4.92	5.14	5.1	4.9	4.9
1015	2	45	3	155	135	142	92	81	89	20.7	21.6	21.1	6.27	6.04	5.51	2.51	1.31	1.71	1.2	1.31	1.02	3.99	4.09	3.84	5.8	5.9	6.4
1016	2	62	5	155	148	150	88	81	86	17.9	18.9	18.8	6.66	6.96	8.62	1.12	0.86	1.04	2.24	2.29	2.53	3.95	3.95	5.33	5.5	5.3	5.8
1017	2	51	4	155	137	151	92	81	91	23.8	23.5	24.7	5.2	5.91	3.91	1.56	1.28	1.67	1.25	1.17	1.07	3.63	4.53	2.2	5	5.8	5.4
1018	2	61	5	155	139	153	77	85	83	24.6	25.1	24.7	5.36	4.96	5.08	0.75	1.01	0.86	1.65	1.38	1.52	3.45	3.43	3.21	5.3	5	5.2
1019	1	66	5	162	161	149	89	93	79	28.1	27.4	27.8	4.95	5.58	5.3	4.19	1.99	2.48	0.99	1.15	0.97	2.5	3.69	3.46	5	5.2	5.6
1020	1	38	2	162	149	149	99	92	86	26.3	26.8	26.3	5.81	5.95	6.23	2.19	3.61	2.75	1.14	1.09	1.11	4.13	3.66	4.06	4.9	5	5.4
1021	1	80	6	162	181	133	75	85	73	26.3	29.6	27.7	4.62	5.57	4.82	1.72	1.72	1.31	1.18	1.2	1.17	2.83	3.71	3.08	5.1	5.9	6
1022	1	32	2	162	182	161	91	91	99	30.5	31.3	32.1	5.17	5.5	4.45	1.39	2.02	1.35	1.13	1.37	1.36	3.55	3.01	3.03	4.8	5.3	5.6
1023	1	68	5	162	125	147	81	73	81	25.9	25.8	25.1	5.21	5.01	4.99	3.66	3.95	2.15	1.03	0.96	1.02	2.97	2.56	3.05	8.6	10.1	10.4
1024	1	52	4	162	136	139	106	79	85	24.7	25.5	24.9	6.61	3.04	3.78	1.09	1.25	1.55	1.28	1.13	0.98	5.02	1.41	2.04	5.3	5.5	5.3
1025	1	83	6	162	177	150	67	65	63	23.8	23.7	22.4	3.57	3.68	3.56	0.86	1.07	1.02	1.35	1.14	1.37	1.78	2.07	1.78	7.6	5.9	3.8
1026	1	66	5	162	147	159	99	92	100	22.2	22.4	21.4	4.96	3.35	6.03	1.58	0.94	1.39	1.1	1.17	1.26	3.4	1.81	4.13	5.5	5.8	5.6
1027	1	56	4	162	165	147	99	100	93	24.4	23.7	24.6	4.74	4.45	4.68	1.07	1.1	1.51	1.2	1.37	1.05	2.7	3.01	2.84	4.9	5.1	5.5
1028	1	76	6	162	138	157	79	75	78	23.6	23.8	24.6	4.32	4.29	4.81	0.75	0.66	0.59	1.55	1.54	1.62	2.35	2.43	2.77	8	8	8
1029	1	81	6	162	155	164	75	71	84	23.5	23.5	23.8	5.37	5.59	5.43	2.08	2.67	2.18	1.1	0.97	0.96	3.37	3.43	3.41	5.7	5.6	5.7
1030	1	79	6	162	194	188	65	86	84	22.2	22.6	21.5	3.28	3.87	3.5	0.67	0.92	0.69	1.32	1.32	1.38	1.67	2.1	1.55	5.6	5.4	6
1031	1	69	5	162	144	156	66	59	77	23.5	21.9	23.8	4.54	4.59	5.16	1.1	0.89	0.98	0.98	1.37	1.11	2.99	3.01	3.66	4.8	5	5.5
1032	1	59	4	162	175	156	93	93	88	27.1	26.1	28	4.15	4.52	4.39	1.6	1.3	1.63	1.52	1.6	1.34	2.15	2.62	2.59	6	5.5	5.6
1033	1	38	2	162	152	142	101	86	91	31.8	30.7	31.2	4.59	5.02	5.3	2.29	2.93	3.32	0.76	0.72	0.78	3.03	3.07	3.09	5.9	5.6	6.6
1034	1	80	6	162	150	140	100	77	72	33.4	31.8	23.04	4.44	4.45	4.3	1.04	0.83	1.38	0.87	1.37	1.36	3.16	3.01	3.03	5.5	5.7	5.7
1035	1	81	6	162	129	124	87	76	75	14	14.1	15.1	4.92	4.7	4.72	0.52	0.48	0.55	1.94	1.83	1.74	2.47	2.37	2.32	4.7	4.8	4.7
1036	1	80	6	162	157	160	73	70	71	24.8	23.7	23	5.18	4.1	3.57	1.64	1.29	0.86	1.46	1.44	1.49	3.08	2.01	1.54	6.8	7	6.5
1037	1	78	6	162	163	169	59	59	60	24.8	24.7	24.9	3.55	3.76	3.57	0.97	1.5	1.27	1.01	0.97	0.97	2.25	2.4	2.24	5.7	5.6	5.7
1038	1	64	5	162	162	152	94	90	86	25.9	26.7	26.1	5.1	4.48	5.07	0.91	0.93	0.83	2.2	1.79	2.14	2.46	2.34	2.2	5	5.7	5.9
1039	1	63	5	162	135	149	100	84	92	26.7	23.07	27.6	4.53	4.56	4.71	1.66	1.73	1.89	0.9	0.9	0.93	3.27	3.32	3.3	6.4	6.7	7.1
1040	1	60	5	162	154	154	98	87	81	25.4	25.1	25.3	4.22	4.32	4.31	1.45	1.21	1.67	0.96	1.06	0.99	2.38	3	2.94	5.6	5	5.6
1041	1	27	1	162	152	150	90	85	90	27.8	28.8	29.6	5.69	5.5	5.58	2.21	2.44	3.56	1.48	1.21	1.21	3.55	3.41	2.69	5.3	5	4.9
1042	1	80	6	162	155	196	67	70	83	23	24.1	23.4	5.05	4.76	3.85	1.6	1.67	2.16	1.52	1.51	1.31	3.12	2.75	1.96	5.2	5.3	5
1043	1	45	3	162	149	145	108	102	93	26.3	26.6	25.9	4.53	4.92	5.06	1.71	1.95	1.99	1.13	1.14	1.11	2.99	3.13	3.04	5.1	5.8	5.2
1044	1	53	4	162	141	145	108	98	101	25.8	25.8	25.8	5.17	4.76	4.94	1.85	1.93	1.38	1.28	1.32	1.25	3.39	3.05	3.13	5	5	4.9
1045	2	69	5	154	147	154	76	63	69	22.5	22.7	22.7	4.57	5.41	4.82	2.78	1.54	2.83	1.16	1.24	1.09	2.27	3.51	2.66	5.6	6.2	6.9
1046	2	63	5	154	135	165	91	85	85	23.3	22.5	23	4.99	5.06	5.54	1.39	2.6	2.96	1.93	1.52	1.61	2.67	2.8	3.01	6.6	7.6	7
1047	2	31	2	154	169	164	93	110	105	34.6	34.4	34.7	4.18	3.78	4.54	2.43	1.75	3.06	1.27	1.21	1.17	2.29	2.33	2.61	5.8	5.3	5.6
1048	2	72	6	154	174	140	111	93	80	22	21	22.7	5.01	5.85	4.72	1.91	2.21	2.12	1.16	1.11	1.02	3.2	3.49	2.67	8.3	8.1	10.3
1049	2	61	5	154	156	158	90	88	94	21.3	21	21.2	4.85	4.86	4.98	0.72	0.68	0.77	1.79	1.87	1.78	2.59	2.48	2.57	6.1	5.9	5.5
1050	2	61	5	154	142	162	90	91	84	23	23.2	22.6	5.89	6.25	6.3	1.31	1.52	1.23	1.36	1.37	1.29	3.83	4.25	4.15	5.1	5.7	5.9
1051	2	85	6	154	186	157	73	88	82	19.9	21.4	18.9	5.38	5.91	6.36	1.92	2.03	1.56	1.46	1.47	1.94	3.03	3.58	3.73	5.1	5	5.3
1052	2	84	6	154	185	181	65	74	70	19.2	18.3	19.4	6.06	5.52	6.05	1.43	0.83	1.41	1.89	2.14	2.17	3.33	2.78	2.83	6	5.7	5.8
1053	2	77	6	154	148	134	62	63	52	29.1	28.7	28.9	3.66	3.79	4.34	1.7	1.89	1.77	1.18	1.25	1.27	1.91	2.09	2.35	9.1	9.2	9.7
1054	2	73	6	154	130	145	75	73	79	21.5	22.1	21.2	7.21	7.31	6.92	1.99	2.81	1.92	1.62	1.37	1.36	4.28	3.01	3.03	5.2	5.4	6.1
1055	2	71	6	154	140	163	79	63	84	18.4	18.5	18.6	5.33	5.38	5.85	2.74	2.54	3.79	1.16	1.12	1.03	3.15	3.32	3.3	5	5	5.1
1056	2	70	6	154	134	131	83	75	75	23.7	23.5	22.7	5.09	5.28	5.94	0.94	1.07	1.05	2.36	2.26	2.16	2.29	2.46	2.85	5.1	5.2	5.3
1057	2	66	5	154	148	146	70	76	83	21.1	22.9	23.6	5.26	5.63	5.37	1.55	1.66	1.31	1.24	1.34	1.31	3.34	3.81	3.55	5	5.2	5.6
1058	2	65	5	154	117	132	84	77	75	23.7	23.9	24.3	5.64	5.15	5.11	1.74	1.71	0.99	1.6	1.46	1.57	3.44	2.95	3.06	5.7	6.6	6.3
1059	2	29	1	154	140	127	102	97	75	18	18	23.04	6.6	6.71	6.58	0.94	0.7	0.55	1.92	2.06	1.85	4.29	4.13	4.5	4.6	5	5.1
1060	2	75	6	154	153	170	70	76	103	23.6	23.8	23.1	4.56	4.54	3.44	1.45	2.24	1.83	1.45	1.32	1.18	2.57	2.51	1.52	5.7	5.5	5.3
1061	2	67	5	154	127	148	72	75	77	22.97	22.1	22.2	5.21	5.58	5.88	1.5	2.07	1.28	1.42	1.51	1.54	3.02	3.43	3.79	5.2	5.1	5.2
1062	2	62	5	154	147	146	89	95	85	26.5	24.1	23.5	7.28	4.84	6.73	1.57	0.79	0.96	1.34	1.62	1.54	5.33	2.83	4.68	4.8	5.1	5.6
1063	2	61	5	154	138	148	81	74	98	22.9	21.9	22.6	4.87	5.24	5	1.15	1.66	1.58	1.13	1.09	1.07	3.1	3.2	2.89	5	5	5.1
1064	2	56	4	154	155	146	108	91	94	23.4	23.6	22.7	4.93	4.33	6.22	4.59	4.32	10.62	1.33	1.17	1.07	2.15	1.68	1.47	8.1	7.6	9.8
1065	2	46	3	154	146	131	84	82	88	22.3	23.3	23.8	4.64	4.95	4.77	0.71	0.43	0.43	1.63	1.85	1.44	2.74	2.71	2.96	5.3	5.5	5.4
1066	2	36	2	154	139	156	96	95	95	23	23	21.7	5.28	5.58	5.15	0.99	0.89	0.83	1.66	1.59	1.53	3.29	3.53	3.37	5.5	5.1	5.4
1067	2	85	6	154	215	179	91	64	69	24.4	24.6	24.5	4.68	4.77	4.31	1.07	1.16	0.91	1.53	1.54	1.36	2.46	2.47	3.03	5.2	4.8	5.6
1068	2	79	6	154	155	158	72	65	69	25.8	25.3	24.1	5.72	5.8	5.86	5.22	2.82	3.92	1.14	1.32	1.31	2.42	3.35	2.81	6.1	6	5.7
1069	2	77	6	154	142	180	82	83	94	21.1	20.5	21	4.71	4.43	5.1	0.73	0.83	1.16	1.43	1.23	1.51	3.05	2.98	3.06	5.1	4.8	5.2
1070	2	77	6	154	174	167	78	90	84	25.5	25.7	27.4	3.49	5.68	4.24	2.28	1.96	2.51	1.1	1.09	0.99	1.57	3.53	2.19	5.7	6	6.5
1071	2	76	6	154	147	143	83	86	85	21.3	20.8	21.1	5.66	6.05	5.92	2.04	1.95	1.98	1.2	1.37	1.37	3.13	3.66	3.2	6.3	7	7.3
1072	2	74	6	154	122	127	95	65	75	24.6	22.5	23.04	3.38	3.64	6.87	0.57	0.67	0.7	1.46	1.62	2.34	1.47	1.52	3.73	9	8.7	8.4
1073	2	74	6	154	155	158	82	82	87	28.3	28.5	27.1	6.66	5.72	5.98	1.24	1.16	1.23	1.67	1.6	1.78	4.34	3.78	3.71	5.1	5.6	6.1
1074	2	73	6	154	181	139	66	87	116	27.1	26.6	29.5	4.69	5.14	5.02	0.71	1.69	2.23	2.19	2.07	1.36	2.22	2.67	3.03	7.5	7.5	9
1075	2	73	6	154	135	131	83	67	71	19.1	19.6	20.1	5.16	3.79	2.7	0.89	1.09	0.71	2.08	1.78	1.68	2.73	1.61	0.66	5.6	5.6	5.4
1076	2	72	6	154	173	168	66	67	60	16.4	17.7	17	5.72	6.91	5.83	2.07	1.22	2.65	1.24	1.57	1.25	3.4	4.72	3.44	6.66	6.5	6.4
1077	2	71	6	154	155	140	84	83	72	22.9	23.3	22.1	4.81	4.86	4	2.54	2.75	2.67	0.94	0.83	0.76	3.14	3.02	2.46	7.3	8	5.9
1078	2	68	5	154	163	149	78	88	79	21.9	21.8	21.8	4.03	3.89	3.98	1.95	1.65	1.5	0.94	0.9	1.04	2.43	2.64	2.42	5.7	5.3	6.2
1079	2	66	5	154	142	158	89	84	86	20.9	21.7	20.6	6.56	5.33	5.51	1.99	1.37	4.03	1.2	1.3	1.18	4.44	3.44	2.92	6.2	5.8	6.4
1080	2	40	3	154	148	127	95	89	75	32.3	23.07	23.04	4.83	4.7	5.1	2.02	1.59	2.53	1.04	1.37	0.97	3.36	3.01	3.55	5.1	5.8	6.3
1081	2	68	5	154	190	179	75	77	82	24.3	24.6	25.2	4.2	4.98	4.95	1.85	2.07	1.49	0.98	0.93	0.94	2.51	3.08	3.38	4.8	5.4	5.6
1082	2	41	3	154	158	162	82	86	92	23.4	23.9	24.3	4.62	4.59	4.44	0.54	0.52	0.68	1.32	1.37	1.24	3.23	3.01	2.98	6.1	5.8	6.9
1083	2	65	5	154	164	147	89	95	84	27	27.4	27.2	4.58	5.08	3.56	3.01	2.6	2.46	1.06	1.21	1.18	2.34	3.15	1.77	5.6	5.8	5.7
1084	2	63	5	154	164	164	79	88	100	21.4	23.4	25.3	4.41	5.05	5.98	1.09	3.36	3.04	1.42	1.35	1.3	2.65	2.61	3.32	6.1	5.9	7.1
1085	2	85	6	154	158	138	50	70	63	20.6	21.1	21.2	4.27	5.3	4.76	0.88	0.96	0.86	1.3	1.61	1.53	2.43	3.42	2.74	5.8	5.9	5.6
1086	2	83	6	154	138	162	66	66	63	32.8	31.3	31.4	5.17	3.27	5.8	1.69	1.36	2.16	1.09	1	1.11	3.34	1.59	3.42	7.3	9.4	9.9
1087	2	79	6	154	168	126	88	109	79	20.4	20.5	20.5	4.42	4.76	4.8	1.2	1.07	1.37	1.4	1.68	1.33	2.62	2.73	2.93	4.2	4.5	4.7
1088	2	65	5	154	158	158	89	95	99	27.6	26.9	27.1	4.63	4.75	4.47	1.2	1.57	1.45	1.21	1.24	1.25	2.86	3.17	2.59	9.6	14.1	8.8
1089	2	53	4	154	152	116	89	94	81	19.8	18.9	18.6	4.87	4.84	5.16	1.95	1.33	1.67	1.11	1.11	1.34	2.89	3.09	3.39	4.7	5.4	4.9
1090	2	71	6	154	129	168	88	83	93	25.7	23.7	25.1	6.3	6.88	5.96	1.44	2.41	2.01	1.36	1.26	1.22	4.34	4.75	4.13	5.5	5.1	5.5
1091	2	69	5	154	160	146	65	58	55	22.97	24.6	24.8	4.96	4.86	5.3	0.95	1.15	0.96	1.32	1.35	1.5	3.22	3.1	3.25	6.6	6.3	7.8
1092	2	49	3	154	123	117	98	81	72	23.2	23.4	24.8	4.82	4.79	5.14	0.62	0.68	0.87	1.44	1.35	1.35	3.23	2.81	3.56	5.2	5.4	5.8
1093	2	56	4	154	170	136	88	99	81	22.5	21.2	22.6	7.25	7.12	7.1	3.16	3.12	2.39	1.35	1.4	1.25	4.72	4.5	4.67	4.9	4.9	5.2
1094	1	90	6	161	141	110	66	86	69	26.2	26	27.2	4.55	4.37	4.06	0.83	1.46	1.03	1.11	0.92	0.9	3.11	2.99	2.78	6.8	7.8	9.3
1095	1	43	3	161	159	167	101	101	100	37.4	38.5	39.1	5.35	5.8	5.78	1.02	1.36	1.31	1.38	1.37	1.1	2.94	3.01	4.31	6.7	7.3	9.5
1096	1	67	5	161	122	136	101	66	68	27.7	27.3	27.1	6.2	5.46	5.42	2.09	2.14	1.76	1.5	1.45	1.28	4.38	3.59	3.77	5	5.2	5.4
1097	1	37	2	161	147	143	86	95	87	29.4	29.5	30.2	5.83	6.44	6.67	2.79	2.76	2.02	1.44	1.3	1.34	3.95	4.49	4.75	5.6	5.9	5.8
1098	1	79	6	161	153	147	82	81	81	21.9	21.6	22.5	5.28	5.22	5.73	1.02	0.94	1.57	1.41	1.42	1.21	3.29	3.44	3.59	5.6	5.7	5.7
1099	1	74	6	161	158	156	83	95	79	26.7	27.7	26.8	4.51	4.76	4.48	1.32	1.87	2.17	1.18	1.37	0.97	2.99	3.01	2.83	7.1	7.4	7.4
1100	1	71	6	161	162	157	99	92	100	24.8	23.8	23.7	4.82	4.67	4.64	1.18	1.35	1.08	1.13	1.16	1.06	3.16	3.15	3.16	5.6	5.7	5.8
1101	1	76	6	161	173	165	79	90	102	23	22.5	23.6	6.13	5.95	5.65	1.62	1.74	1.99	1.79	1.68	1.4	3.43	3.42	3.35	5.6	5	5.5
1102	1	75	6	161	149	150	87	86	71	22.2	21.8	22.2	4.58	3.78	4.55	0.88	1.27	1.93	1.19	0.95	0.92	3	2.41	2.84	5	5.1	5.1
1103	1	70	6	161	168	159	83	114	85	23.8	24	23.7	4.72	4.64	4.49	1.73	1.42	1.54	1.67	1.6	1.72	2.38	2.4	1.99	7.9	9.1	9.5
1104	1	66	5	161	159	154	101	95	99	23.7	24.5	24.7	4.61	4.49	4.34	0.99	0.85	1.07	1.62	1.62	1.39	2.57	2.56	2.73	5.8	5	5.1
1105	1	62	5	161	155	113	109	99	84	19.3	20.8	20.1	3.82	4.96	4.12	1.03	2	1.94	1.19	1.19	0.74	2.39	3.33	2.6	8.7	8.5	8.3
1106	1	80	6	161	175	142	67	91	82	36.9	33.6	31.2	5.23	3.86	4.9	0.88	0.58	0.87	1.51	1.36	1.33	3.82	2.16	3.44	7.3	5.6	6.8
1107	1	67	5	161	172	153	86	93	94	27.6	27.5	25.4	4.83	5.1	4.78	1.2	1.56	1.8	1.04	1.05	0.97	3.26	3.45	2.98	5.9	5.5	5.6
1108	1	81	6	161	164	174	84	95	99	22.9	23.8	23.6	3.05	3.36	4	0.97	0.88	2.47	1.18	1.21	0.93	1.24	1.53	1.63	5.38	5.9	5.9
1109	1	64	5	161	166	158	97	92	90	23.9	22.7	21.4	6.1	5.81	6.31	1.25	0.67	1.53	1.51	1.51	1.75	4.12	4.01	3.9	5.5	5.8	5.9
1110	1	81	6	161	147	134	88	90	82	23.2	23.2	23.9	4.63	4.07	4.42	0.89	0.94	0.71	1.18	1.37	1.36	3.11	3.01	3.03	7.1	6.8	7.1
1111	1	65	5	161	149	158	97	86	76	29.2	29.7	29.1	4.11	4	3.55	2.2	2.07	1.51	1.08	1.1	1.07	2.09	2.23	1.98	5.7	5.1	5.8
1112	1	34	2	161	128	153	98	91	97	21.4	21.9	23.1	5.16	5.73	5.41	1.18	1.62	1.53	0.96	0.85	0.8	3.81	4.43	4.2	5.4	5.4	5.6
1113	1	74	6	161	145	180	86	82	99	24.5	24.5	21.7	5.14	5.52	3.9	0.74	0.87	0.9	1.42	1.24	1.15	3.42	3.78	2.26	6.3	8.2	7.4
1114	1	72	6	161	170	143	94	106	78	22.1	21.8	21.8	4.91	5.27	5.58	3.46	1.73	2.91	0.87	0.97	0.91	2.81	3.6	3.5	5.7	5.8	5.8
1115	1	50	4	161	140	153	104	95	100	25.8	25.5	25	4.79	4.15	5.11	2.73	1.59	2.87	1.15	1.06	1.12	2.99	2.72	3.26	5.4	5	5
1116	1	69	5	161	156	167	96	92	91	24.5	23.5	24.2	5.91	5.38	5.82	2.21	2.18	1.54	1.01	0.97	1.09	4.1	3.65	4.02	5.1	5.2	5.2
1117	1	34	2	161	169	178	97	111	106	27.8	27.8	28	4.14	3.91	3.87	4.21	1.83	2.41	0.86	0.91	0.87	1.63	2.33	2.14	5	5.1	5.4
1118	1	52	4	161	149	141	100	90	95	25.6	25	24.6	3.59	4.93	4.46	0.89	1.26	1.45	1.2	1.4	1.29	2.06	3.22	2.77	5.5	7.4	5.5
1119	1	65	5	161	159	164	95	98	90	25.9	25.8	24.5	6.42	5.87	5.79	2.31	1.93	3.2	1.01	1.22	1.18	4.6	3.98	3.55	6.8	6.7	7.2
1120	1	40	3	161	127	127	93	75	75	26.5	23.07	23.04	5.37	4.98	5.21	1.56	1.57	1.15	1.14	1.05	1.07	3.49	3.27	3.56	5.6	5.5	6.3
1121	1	35	2	161	140	116	87	82	71	22	21.7	22.6	5.27	4.67	4.84	0.75	0.84	0.68	1.56	1.37	1.33	3.23	2.9	3.02	5.4	5.3	5.4
1122	1	66	5	161	142	141	98	72	73	26	25.7	24.8	4.12	4.39	3.97	2.31	2.27	1.78	1.03	1.01	0.94	2.63	2.7	2.55	9.6	14	11.1
1123	2	52	4	153	148	141	90	89	97	23.9	24.4	22.2	4.73	4.88	5.01	0.96	0.81	0.75	1.35	1.31	1.41	3.15	3.2	3.33	5	5.1	5.1
1124	2	62	5	153	124	130	93	72	85	19.9	20	20.1	5.05	5.21	5.22	1.1	0.48	0.59	1.59	1.83	1.81	2.9	2.94	2.88	5.1	5.1	5.1
1125	2	45	3	153	146	139	55	47	61	21.8	21.3	20.4	5.03	4.93	5.03	1.79	1.06	1.35	1.36	1.3	1.42	3.2	3.11	2.9	5.46	5	5.5
1126	2	66	5	153	153	159	74	81	79	21	24.4	25.5	4.44	4.27	4.23	1.05	1.62	1.29	1.73	1.38	1.31	2.31	2.31	2.41	5.2	5.5	5.1
1127	2	55	4	153	139	138	87	88	82	25.8	25.5	24.9	5.77	6.39	6.05	0.98	1.84	1.57	1.43	1.34	1.54	4.02	4.42	3.77	5.8	5.7	5.9
1128	2	50	4	153	123	117	102	79	79	22.97	23.07	23.04	3.35	4.93	3.29	1.44	1.17	1.55	0.9	1.06	0.87	2.05	2.56	1.91	5.3	5.4	5
1129	2	72	6	153	134	127	74	74	75	22.6	23.8	23.04	4.94	5.26	6	1.26	1.48	1.25	1.3	1.22	1.31	3.25	3.69	4.34	6.6	7.4	9.6
1130	2	57	4	153	145	152	98	80	84	24.2	24.4	23.9	4.35	4.73	4.57	2.34	0.97	0.78	1.24	1.6	1.5	2.14	2.67	2.61	5.8	5.7	6
1131	2	71	6	153	145	144	59	58	62	21.2	19.8	20.8	4.56	3.39	3.36	0.96	0.91	0.97	1.86	1.85	1.68	2.06	0.94	1.06	5.6	5.6	5.4
1132	2	64	5	153	156	126	94	92	78	22	21.9	22.1	5.54	5.57	5.23	1.43	1.42	1.29	1.53	1.57	1.36	3.43	3.4	3.03	7	7.3	7.4
1133	2	64	5	153	143	162	79	67	81	28.9	28	27.4	6.4	3.78	4.74	1.32	0.73	1.12	1.58	1.66	1.74	4.24	1.79	2.31	6.4	5.9	5.7
1134	2	57	4	153	141	137	99	94	96	22.8	24.3	24.2	6	5.66	5.87	2.16	1.51	2.97	1.41	1.32	1.21	3.66	3.48	3.25	4.9	5.3	5.7
1135	2	56	4	153	139	162	85	80	88	27.8	28.1	28.2	6.59	6.65	6.25	2.28	2.15	1.92	1.28	1.21	1.26	4.67	4.72	4.45	5.3	5.2	4.8
1136	2	68	5	153	148	157	68	68	70	22.4	23.2	23.7	5.13	5.59	5.07	0.66	0.72	0.67	1.89	1.71	1.68	2.74	3.39	2.8	5	5	5.1
1137	2	53	4	153	150	153	85	84	90	20.9	19.9	20.6	4.09	4.19	3.67	1.24	0.65	0.53	1.74	1.88	1.68	1.75	1.89	1.82	4.9	5.1	5.5
1138	2	80	6	153	165	159	62	78	77	22.1	21.5	20.7	4.18	4.98	5.87	1.34	1.68	2.05	1.19	1.22	1.39	2.67	3.57	3.98	8.8	7.6	10.5
1139	2	77	6	153	148	187	82	80	81	18.7	18.3	19.1	6.5	6.2	5.93	2.64	2.03	1.6	1.3	1.25	1.17	4.05	4.06	4.12	5.6	5	6.1
1140	2	74	6	153	173	150	82	78	78	22.4	21.1	21.5	6.75	5.82	6.33	2.63	1.69	1.39	1.26	1.32	1.35	4.34	3.92	4.4	11.8	9.5	11.4
1141	2	74	6	153	158	179	65	73	63	22.97	20.1	20.9	5.28	5.82	5.58	1.07	2.31	2.57	1.16	1.28	1.03	3.54	3.56	3.29	5.6	5.2	5.5
1142	2	74	6	153	155	154	82	85	90	19.1	19.7	18.8	6.2	6.55	6.75	0.81	1.29	0.86	2.29	2.31	2.64	3.16	3.42	3.36	5.3	5.2	5.3
1143	2	67	5	153	135	112	79	88	62	20.3	21.4	20.7	5.34	4.88	5.6	0.92	1.18	0.75	1.46	1.37	1.55	3.36	3.01	3.68	4.6	4.5	4.8
1144	2	64	5	153	151	139	93	87	81	21.8	21.9	22.8	4.45	4.3	5.03	0.81	0.85	0.87	1.41	1.36	1.52	2.63	2.55	3.09	5.3	5.3	5.6
1145	2	61	5	153	156	141	89	96	89	24.5	25.8	24.4	4.92	5.44	5.76	3.38	3.36	2.32	0.86	0.86	1	2.44	2.71	3.13	5.3	5.4	5.7
1146	2	58	4	153	127	128	80	75	74	19.1	19.7	19.2	5.55	5.99	5.53	0.92	0.61	0.58	2	1.93	1.88	3.06	3.88	3.32	4.7	4.2	5.1
1147	2	53	4	153	141	141	85	85	89	25	24.4	24.4	4.22	2.69	3.34	1.08	1.36	1.88	1.25	1.1	1.02	2.42	0.9	1.09	5.1	5	5.4
1148	2	51	4	153	137	142	96	82	81	26.7	26.1	25.3	5.1	5.19	5.56	1	1.2	0.78	1.11	1.37	1.36	3.71	3.01	3.03	4.8	5.1	5.8
1149	2	70	6	153	159	127	59	72	75	25.8	26.9	23.04	4.93	5.34	5.21	1.39	1.7	1.57	1.59	1.37	1.36	2.73	3.01	3.03	5.1	5.4	5.2
1150	2	45	3	153	174	151	88	84	93	23.5	23.8	24.1	5.53	5.6	5.66	1.83	1.83	1.99	1.12	1.07	1.17	3.8	4.02	3.9	5.7	5.6	5.7
1151	2	64	5	153	153	153	82	89	88	20.7	19.8	18.6	4.98	5.05	5.15	0.55	0.68	0.55	1.94	1.87	1.89	2.76	2.9	2.3	5.9	6	5.9
1152	2	38	2	153	127	137	87	75	84	24.4	23.07	23.7	4.69	4.59	4.24	1.06	1.43	0.68	1.38	1.33	1.33	3.04	2.92	2.75	4.6	4.7	5.1
1153	2	42	3	153	138	158	84	83	97	21.9	22.8	23.1	6.16	5.39	5.6	1.31	0.92	0.85	1.42	1.25	1.25	4.41	3.83	4.02	4.9	5.1	5.2
1154	2	52	4	153	127	144	80	74	85	21	21	21.3	4.83	5.04	4.7	0.84	0.95	0.98	1.9	1.74	1.84	2.54	2.64	2.19	5.1	4.4	5.1
1155	2	36	2	153	147	151	98	95	91	17.6	17.1	16.8	5.19	5.41	5.08	0.63	0.99	0.95	1.67	1.65	1.64	3.17	3.16	3.15	4.6	5.1	4.8
1156	2	48	3	153	141	142	93	81	83	30.9	28.4	28.2	5.57	5.6	5.03	2.22	1.81	2.1	1.85	1.58	1.63	3.33	3.31	2.8	4.9	5.4	5.5
1157	2	41	3	153	137	146	105	87	95	17.2	17.3	17.4	4.43	3.85	4.09	0.79	0.61	0.7	1.32	1.34	1.37	2.89	2.33	2.41	4.9	4.6	4.8
1158	2	40	3	153	150	147	99	93	93	27.1	27.1	27.4	4.8	4.14	4.22	1.37	1.39	1.27	1.09	1.04	0.97	3.28	2.71	2.79	5.51	5.4	5.4
1159	1	39	2	160	169	156	101	104	97	23.6	22.1	22.1	4.73	4.58	4.55	0.61	0.68	0.62	1.71	1.71	1.7	2.63	2.32	2.6	4.9	5	4.9
1160	1	30	2	160	152	147	99	101	94	28.1	29.3	28.1	5.28	5.97	5.37	1.48	2.15	1.78	1.18	1.31	1.14	3.36	3.77	3.6	5.8	5.7	5.9
1161	1	64	5	160	163	188	106	111	122	24.8	26.9	26.2	5.07	5	5.32	2.05	1.23	1.45	1.12	1.22	1.25	3.02	3.36	3.45	4.5	5.2	5.6
1162	1	57	4	160	138	142	110	88	82	26.3	27.3	24.4	3.74	3.76	4.19	0.6	0.64	0.65	1.31	1.3	1.42	2.18	2.18	2.44	6.7	6.1	5.6
1163	1	45	3	160	139	126	119	98	86	26.1	26.2	25.5	5.41	5.32	5.17	2.42	2.9	2.17	0.85	1.37	0.87	3.53	3.01	3.11	5.1	5.4	5.4
1164	1	77	6	160	152	174	93	88	97	24	23.6	22.9	3.78	3.81	3.37	3.25	2.19	1.92	0.95	0.85	0.82	1.46	1.87	1.73	5.4	5	5.3
1165	1	89	6	160	127	154	65	75	63	23.4	23.07	23.04	4.21	4.42	4.09	1.17	1.01	0.94	1.15	1.31	1.25	2.57	2.82	2.63	5.7	6.6	5.6
1166	1	82	6	160	180	175	82	85	76	22.97	23.07	24.4	4.47	4.46	4.42	1.26	1.47	1.41	1.09	1.37	1.36	2.92	3.01	3.03	4.9	5.2	5.4
1167	1	72	6	160	151	139	101	84	79	27.1	27.5	26.3	5.22	5.98	5.77	3.19	1.66	2.02	1.03	1.18	1.24	3.33	4.41	3.91	6.5	6.5	5.9
1168	1	67	5	160	148	157	79	85	78	23.4	23.3	23	5.87	6.01	5.93	4.2	2.49	1.64	1.1	1.25	1.38	3.11	4.24	4.06	5.4	5.4	5.4
1169	1	51	4	160	127	142	97	75	81	20.9	23.07	21.6	4.24	3.78	4.99	1.19	1.08	0.9	1.42	1.43	1.68	2.07	1.97	2.78	5.1	4.8	5.1
1170	1	61	5	160	175	127	102	107	75	24.3	23.5	23	4.76	5.37	5.37	2.01	2.6	1.79	0.81	0.82	0.88	3.41	3.53	3.85	7.2	7.5	8.4
1171	1	76	6	160	157	159	79	89	81	21.4	21.8	21.9	5.11	4.32	5.68	2.53	2.08	1.71	1.66	1.28	1.44	2.64	2.15	3.3	5.2	5.6	5.8
1172	1	75	6	160	142	168	83	73	99	23.8	24.3	23.5	4.23	4.16	5.17	1.17	1.15	1.26	0.91	0.75	1.03	3.05	2.9	3.75	4.8	5.1	5.3
1173	1	73	6	160	142	143	79	62	81	26.7	26.1	24.5	3.75	3.44	4.25	1.08	1.02	0.87	0.97	0.86	1.18	2.39	2.13	2.73	5.2	4.7	5.3
1174	1	73	6	160	166	142	90	84	77	22.1	22.4	22.3	4.71	5.07	4.8	0.83	1.1	1.05	1.33	1.3	1.22	3.01	3.29	3.2	5.2	5.1	5.6
1175	1	71	6	160	158	161	78	72	64	24.6	24.7	24.7	3.51	4.58	3.1	3.65	8.76	3.92	0.68	0.57	0.62	1.3	1.24	0.86	10.9	7.4	14.9
1176	1	62	5	160	149	150	87	71	82	25	24.3	25.1	4.78	5.61	5	3.71	3.29	1.75	0.82	0.88	1.02	2.29	2.85	2.97	5.3	5.7	5.9
1177	1	54	4	160	137	147	99	91	87	24.6	25.8	25.1	6.73	7.89	6.89	2.87	3.7	5.93	1.3	1.26	1.04	4.52	5.64	4.19	5.7	6.3	5
1178	1	71	6	160	178	176	82	84	78	22.1	23	22.8	3.79	3.67	4.64	1.15	1.21	1.67	1.28	1.17	1.26	2.04	2.14	2.62	6.9	8.1	8.2
1179	1	64	5	160	164	159	86	88	99	20.4	20.8	20.9	5.58	5.65	5.11	2.61	1.86	2.05	1.01	1.01	0.95	3.58	3.66	3.51	6	6.2	6.3
1180	1	67	5	160	136	167	80	86	71	22.1	22.1	22.8	3.33	3.7	4.01	1.39	1.39	1.27	0.96	1.01	1.01	2.07	2.43	2.6	8.3	8.5	8.9
1181	1	65	5	160	162	156	85	97	97	30.7	31.5	33	5.76	5.97	4.91	1.86	1.28	1.47	1.35	1.17	1.5	4.03	4.29	2.99	5	5.1	5.4
1182	1	59	4	160	144	147	102	87	91	26.8	27	27.1	4.71	4.66	4.89	1.25	0.92	0.95	1.37	1.25	1.38	2.85	3.06	3.13	6.3	6.9	6.2
1183	1	53	4	160	140	152	105	95	96	22.1	23.4	23.8	5.06	4.81	5.27	0.87	0.82	0.93	1.18	1.21	1.22	3.51	3.32	3.67	4.8	4.9	5
1184	1	51	4	160	136	136	95	94	93	22.8	22.3	22.4	6.38	6.68	7.76	4.02	2.91	4.06	1.1	1.37	1.36	3.71	3.01	3.03	5.9	5.1	5.9
1185	1	25	1	160	147	142	93	90	90	28.3	28.4	26.7	5.05	4.87	4.39	1.24	1.08	1.11	1.44	1.32	1.32	3.24	3.06	2.67	5	5.5	5.3
1186	1	27	1	160	174	159	81	88	79	29.4	30.5	29	4.74	3.94	5.84	2.23	1.07	2.55	0.81	1.19	0.87	3.4	2.5	4.1	6.4	5.2	7
1187	1	54	4	160	115	137	99	65	86	22.3	21.2	21.5	4.98	4.98	5.74	1.05	0.73	1.53	1.53	1.42	1.38	3.3	2.99	3.98	4.7	5	5
1188	1	80	6	160	133	178	80	68	85	20.6	20.9	20.1	6	8.67	7.22	7.3	11.53	7.77	0.96	0.83	0.93	1.41	1.51	1.81	7	7.4	8.2
1189	1	42	3	160	167	135	104	101	97	19.7	19.5	19.9	4.73	4.69	4.59	0.81	0.85	0.91	1.38	1.63	1.38	2.83	2.74	2.71	5	5.1	5.3
1190	1	42	3	160	147	92	94	87	48	21.1	20.7	20.5	6.27	5.43	6.67	1.29	0.49	1.2	2.02	2.03	2.1	3.62	3.06	3.67	6.2	5.1	6.1
1191	1	55	4	160	155	155	96	91	93	25.8	25.7	26.3	4.24	4.13	4.29	1.29	0.85	1.4	1.13	1.27	1.1	2.67	2.43	2.61	5.2	5.2	5.4
1192	1	70	6	160	157	157	78	88	81	26.5	26.7	24.3	4.17	3.99	3.88	2.17	2.4	1.68	0.89	0.79	0.91	2.71	2.42	2.55	7.2	6.5	5.9
1193	1	36	2	160	156	138	110	103	102	22.97	28.2	28.7	5.34	4.92	5.09	1.69	0.84	1	1.26	1.28	1.3	3.78	3.47	3.54	5.7	5.4	5.2
1194	1	50	4	160	166	156	93	83	82	24	24.6	25.8	4.16	4.9	4.48	0.84	1.16	0.92	1.25	1.22	1.21	2.5	3.15	3.04	5.5	5.7	5.8
1195	1	27	1	160	141	144	90	74	80	31.5	33	34.6	4.28	4.46	4.6	2.16	1.95	2.45	1.13	1.16	1.07	2.7	3.04	3.19	4.8	4.9	5.51
1196	2	50	4	152	127	108	78	79	70	21	20	19	4.89	5.96	5.05	1.23	1.02	0.98	1.59	1.37	1.67	2.85	3.01	3.07	4.9	5	4.9
1197	2	64	5	152	135	139	98	82	84	23.2	23.7	24.4	5.29	4.84	8.42	1.47	1.15	1.82	2.16	1.99	1.63	2.31	2.27	5.59	5.5	5.6	5.7
1198	2	45	3	152	157	127	87	87	75	29.1	27.7	23.04	3.28	3.41	3.97	1.77	1.06	1.43	0.93	1.1	1.16	1.57	1.86	2.28	12.7	10.2	14.2
1199	2	63	5	152	142	149	87	83	81	21.7	22.1	21.1	4.4	4.27	4.45	1.26	0.82	0.66	1.03	1.29	1.45	2.62	2.57	2.48	5.1	5.6	5.8
1200	2	45	3	152	156	151	88	87	76	28.9	29.3	27.4	5.09	4.98	4.66	1.34	0.88	1.21	1.32	1.43	1.28	3.27	3.13	2.78	4.8	5.3	5
1201	2	43	3	152	143	127	82	61	75	26.9	26.9	23.04	4.68	5.28	4.81	0.65	0.65	0.62	1.81	1.88	1.89	2.44	2.88	2.44	5.3	5.2	5
1202	2	86	6	152	154	184	73	80	80	27.1	28	27	5.57	5.42	5.29	1.71	1.31	1.21	1.18	1.2	1.21	3.76	3.91	3.65	6.2	6.2	7.2
1203	2	84	6	152	130	138	67	68	77	28.4	26.9	26.8	4.49	3.47	3.4	1.14	1.45	1.26	1.36	1.19	1.18	2.49	1.58	1.61	6.1	6.2	6.5
1204	2	67	5	152	161	155	59	74	80	23.1	23.9	22.7	5.87	5.87	4.38	1.51	1.59	1.02	1.38	1.36	1.35	3.78	4.02	2.28	4.8	5.2	5.2
1205	2	65	5	152	143	120	92	79	76	25.5	24.2	24.2	5.66	5.13	4.89	1.94	2.58	2.52	1.16	1.15	1.01	3.75	3.23	2.82	5.2	5.2	5.1
1206	2	49	3	152	150	140	77	79	76	21.8	21.7	22.3	5.09	5.62	6.62	2.14	1.17	2.07	1.37	1.48	1.61	3.02	3.75	4.18	6	6	6.1
1207	2	44	3	152	127	144	81	75	81	22.97	23.07	23.8	5.07	5.07	5.34	1.14	0.89	1.17	1.44	1.39	1.26	3.26	3.45	3.61	5	5.5	5.3
1208	2	85	6	152	117	168	80	68	89	23	24.9	24.1	6.23	7.05	4.89	1.59	1.79	0.82	1.29	1.27	1.67	4.26	4.91	2.62	5.7	6.1	6.3
1209	2	84	6	152	127	127	69	75	75	22.97	23.07	23.04	6.34	7.17	6.95	1.18	1.25	1.33	2.13	2.29	1.89	3.39	4.21	4.12	5	4.9	5.1
1210	2	83	6	152	174	168	58	70	73	23.7	23.4	23	5.71	5.51	5.02	1.07	0.84	1.09	1.99	2.12	1.69	3.36	3.01	2.68	5.2	5.2	5.3
1211	2	75	6	152	137	131	70	76	69	23.5	24.6	24	4.22	4.1	3.85	1.58	1.35	1.52	1.32	1.25	1.13	2.33	2.42	1.96	6	6.6	6.1
1212	2	73	6	152	149	126	79	74	60	20.4	21.5	20.5	4.66	4.69	4.46	5.19	3.44	3.57	0.99	1.37	1.36	1.89	3.01	3.03	6.4	6.9	6.3
1213	2	62	5	152	159	169	80	93	86	22.97	23.07	23.04	4.93	5.01	5.24	1.19	1.16	1.37	1.3	1.38	1.24	3.19	3.36	3.39	5.4	6.4	6.1
1214	2	62	5	152	165	130	95	109	82	20.1	19.9	20.5	4.99	4.57	5.25	1.45	1.26	1.02	1.44	1.46	1.55	2.97	2.83	3.13	5.5	5.3	5.6
1215	2	53	4	152	163	131	93	92	87	23.4	23	23.3	5.71	5.86	6.3	1.74	1.76	1.69	1.24	1.2	1.17	3.92	3.91	4.23	5.2	5.2	5.6
1216	2	84	6	152	152	154	86	96	96	22.7	22.2	23.04	4.43	4.51	4.41	0.54	0.84	0.98	1.44	1.14	1.33	2.67	3.01	2.59	5.2	5	5.2
1217	2	66	5	152	155	145	77	74	100	21.8	22.9	22.3	6.5	7.55	6.07	1.33	1.66	1.3	1.55	1.33	1.36	4.52	5.34	3.03	5.1	5.9	5.6
1218	2	64	5	152	135	160	83	79	85	17.1	17	18.4	6.11	4.77	6.59	1.52	2.09	2.26	1.41	1.37	1.36	3.7	3.01	3.03	5	5.2	5.2
1219	2	63	5	152	142	144	84	69	80	24.5	23.7	24.2	6.17	6.91	7.7	0.96	0.73	0.94	1.73	1.37	1.93	3.84	3.01	5.01	5.4	5.7	5.4
1220	2	82	6	152	127	142	81	69	63	21.7	22	21.5	5.75	4.98	6.02	1.16	1.09	1.03	1.86	2.02	1.98	3.15	2.37	3.46	5.1	5.4	5.2
1221	2	72	6	152	165	147	91	80	79	26.6	26.1	26.4	6.43	5.9	5.74	2.24	2	2.02	1.78	1.5	1.57	3.84	3.4	3.34	6	5.7	7
1222	2	71	6	152	138	156	92	78	87	15.1	15	15.2	6.56	6.64	7.29	1.42	0.95	0.84	2.55	1.37	2.79	3.56	3.01	3.81	5.4	5.1	5.4
1223	2	71	6	152	144	143	102	76	71	25.4	25.7	24.7	6.29	6.81	6.83	2.95	2.26	2.15	1.14	1.26	1.15	4.12	4.39	4.65	5.5	5.3	6.3
1224	2	71	6	152	149	155	64	49	59	19.5	20.1	20.2	6.64	6.85	7.31	0.63	0.73	1.1	1.9	1.89	1.68	4.21	4.68	4.81	5.3	5.9	5.8
1225	2	68	5	152	135	138	85	80	103	19.4	20	19.7	5.34	5.42	5.6	1.03	0.85	0.64	1.73	1.86	1.82	3.17	3.25	3.45	7.9	7.4	9.5
1226	2	66	5	152	175	166	71	82	79	26.1	27.4	28.3	4.49	4.77	4.76	1.35	1.39	1.14	1.46	1.29	1.45	2.7	3.25	2.89	6.1	7	6.9
1227	2	65	5	152	143	154	74	66	80	29.2	30	29.7	5.59	5.57	5.8	2	1.86	1.39	1.23	1.29	1.37	3.65	3.62	3.87	5.3	5.6	6.9
1228	2	65	5	152	136	147	81	77	91	23.7	24.5	23.9	5.75	6.53	4.49	0.93	1	1.23	1.61	1.36	1.12	3.73	4.5	2.51	4.8	5	5.4
1229	2	63	5	152	151	148	90	84	78	21.8	22.4	22.1	5.87	7.81	7.88	0.94	1	1.37	1.8	1.71	1.52	3.64	5.3	5.59	6.5	6.5	7.1
1230	2	62	5	152	132	137	109	71	59	17.9	18.7	18.7	5.65	5.39	5.48	0.65	0.83	0.74	2.1	1.71	1.36	3.22	3.2	3.03	6	6.1	5.6
1231	2	62	5	152	144	140	93	101	82	27.1	27.3	26.8	5.41	5.78	5.38	0.81	1.22	1.09	1.68	1.55	1.39	3.56	3.85	3.3	6	5.8	5.8
1232	2	55	4	152	140	127	88	83	75	18.6	18.3	23.04	6.27	3.02	3.93	1.59	0.82	1.65	1.06	1.12	1.05	4.24	1.67	2.34	6.9	5.6	5.8
1233	2	50	4	152	130	146	102	78	93	23.7	24.8	24.4	4.79	5.76	5.95	1.08	1.13	2.25	1.13	1.37	1.21	3.29	3.01	4.18	5.4	5.5	5.5
1234	2	50	4	152	156	134	98	96	89	18.9	18.6	18.6	5.93	5.35	5.5	1.52	0.75	1.72	1.29	1.37	1.18	4.12	3.01	3.74	4.6	5.2	5.2
1235	2	47	3	152	152	154	103	88	88	29	29.9	30.3	4.82	4.92	4.71	1.12	1.51	1.52	1.01	0.79	0.84	3.67	3.94	3.4	6.3	7.7	9.1
1236	2	75	6	152	170	169	77	79	70	20.3	20.1	20.4	6.33	5.81	6.11	2.44	2.08	2.73	1.18	1.37	1.3	4.25	3.01	3.64	4.9	5.2	5.3
1237	2	65	5	152	122	119	91	71	69	23.8	24.1	23.7	6.57	4.97	6.21	2.18	2.57	1.91	1.35	1.31	1.5	4.37	3.07	4.15	5.1	5.1	4.9
1238	2	64	5	152	133	151	90	83	91	23.9	23.4	22.5	3.6	3.46	3.6	1.2	0.92	1.18	1.37	1.4	1.42	1.72	1.72	1.67	6.3	6.8	6.1
1239	2	55	4	152	154	129	82	92	78	27.9	27.6	28.2	6.14	5.92	4.01	2.93	5.26	1.49	1.39	1.27	1.41	3.35	2.76	2.09	5.6	5.3	7.6
1240	2	72	6	152	151	150	71	66	78	25.7	24.2	25.7	5.99	4.94	6.64	2.06	2.42	4.38	1.31	1.11	1.35	3.23	2.67	3.62	5.6	5.6	5.7
1241	2	72	6	152	141	101	90	75	59	24.1	24	24.2	5.74	7.4	4.81	2.25	4.37	2.02	1.09	0.99	1.02	3.64	4.39	2.86	6.1	6	6.8
1242	2	70	6	152	134	123	86	77	72	22.3	21.8	21	4.81	5.71	5.7	2.14	2.18	1.4	1.29	1.35	1.47	2.77	3.74	3.84	6.3	5.8	6.6
1243	2	68	5	152	126	139	85	65	68	26.7	26.1	26.5	6	5.35	4.98	3.02	2.43	2.01	1.82	1.89	1.75	3.21	2.71	2.54	6.1	5.9	6
1244	2	48	3	152	142	137	83	104	91	22.3	22.3	22.5	4.31	4.24	3.87	0.66	0.5	0.51	1.79	1.87	1.65	2.2	2.14	2.05	5.5	5.7	5.1
1245	2	82	6	152	145	149	69	57	59	22	21.4	20.8	5.77	5.45	5.39	1.31	1.56	1.28	1.05	1.37	1.36	4.19	3.01	3.03	8.3	7.5	7.7
1246	2	61	5	152	146	146	92	90	90	19	20	20.5	6.66	6.65	6.72	1.4	1.44	1.32	1.29	1.19	1.19	4.47	4.76	4.87	4.7	5	5.1
1247	2	51	4	152	143	200	81	71	86	20.8	20.8	21.1	5.06	5.61	6.38	1.02	1.04	1.21	1.54	1.37	1.36	3.18	3.01	3.03	5.53	5.4	5.4
1248	2	30	2	152	132	127	72	73	75	28.8	27.4	23.04	4.18	4.07	4.7	1.87	1.12	2.59	1.04	1.21	1.06	2.33	2.68	2.93	4.8	5.3	5.1
1249	2	40	3	152	145	142	99	101	95	27.4	27.6	27.1	5.96	6.39	6.68	1.95	1.44	1.26	1.47	1.64	1.36	3.57	3.9	3.03	5	5	5.5
1250	2	68	5	152	136	154	78	85	84	23.7	24.1	24.1	6.81	6.52	6.37	2.31	1.66	1.51	1.36	1.33	1.31	4.59	4.47	4.41	6.2	6.5	7.9
1251	2	48	3	152	153	158	91	91	95	26.4	27.2	26.5	5.04	6.24	5.27	2.67	3.49	2.37	1.08	1.2	1.11	2.34	3.15	2.85	5.3	5.6	6
1252	2	66	5	152	146	158	85	87	85	25.1	25.5	23.5	5.68	4.4	5.34	2.33	1.88	1.66	1.13	1.23	1.32	3.52	2.54	3.3	5.1	5.6	5.8
1253	2	32	2	152	131	127	91	83	78	20.9	21.4	21.5	4.32	4.1	4.12	0.79	0.74	0.9	1.63	1.54	1.35	2.34	2.27	2.46	5.4	5.4	5.3
1254	2	70	6	152	157	159	74	85	86	30	31	30.2	6.17	5.87	6.13	1.56	2.57	1.7	0.96	1	1.05	4.51	3.97	4.29	5.1	5.4	5.5
1255	1	82	6	159	127	123	94	75	84	31.3	29.2	30.3	2.83	2.76	3.22	2.08	1.67	1.49	0.81	0.84	0.91	1.36	1.37	1.76	8	7.7	8.8
1256	1	76	6	159	155	163	65	66	69	25	24.4	25.1	5.16	4.89	5.32	2.24	1.3	1.12	1.3	1.43	1.49	3.07	3.21	3.44	5.6	5.3	5.6
1257	1	79	6	159	151	149	93	91	74	25.6	25.8	23.8	4.51	5.01	4.72	2.91	4.27	1.43	0.83	0.79	0.91	2.52	2.7	3.13	6.8	7.4	6.4
1258	1	68	5	159	174	142	80	104	77	31	30.6	28.4	3.49	3.89	3.38	1	1.1	0.76	1.51	1.38	1.22	1.79	2.01	1.83	5.3	5.9	5.3
1259	1	76	6	159	127	127	83	75	75	22.7	23.07	23.04	3.75	4.1	3.75	2.22	2.43	2.41	0.88	0.92	0.88	1.54	1.8	1.8	8.6	9.2	9.8
1260	1	71	6	159	150	138	102	82	78	22.1	22.1	21.4	4.42	5.81	4.91	0.75	0.8	0.71	1.67	1.37	1.36	2.41	3.01	3.03	4.3	4.4	4.7
1261	1	69	5	159	159	122	85	86	74	25.5	24.4	25.4	5.14	5.7	5.76	0.97	0.92	1.18	1.31	1.36	1.28	3.54	3.99	4.25	4.9	5.2	5
1262	1	63	5	159	155	152	99	97	91	20.3	21.8	20.6	4.99	4.7	5.01	0.54	0.61	0.65	1.84	1.55	1.52	2.96	2.8	3	5.7	5.3	5.7
1263	1	87	6	159	136	118	76	72	58	27.3	25.3	24.9	4.81	4.55	3.93	0.84	1	0.78	1.08	1	0.9	3.31	3.33	2.77	6.3	6.5	5.9
1264	1	72	6	159	170	189	76	81	91	24.5	23.7	24.7	3.24	3.21	3.23	2	1.13	1.14	0.92	1.16	1.12	1.64	1.5	1.55	6.75	5.6	7.1
1265	1	79	6	159	156	157	77	76	72	30.4	29	29.3	6.67	4.68	6.24	1.55	1.42	1.63	1.06	0.94	1	5.04	3.11	4.28	6.3	5.8	6.3
1266	1	74	6	159	154	153	93	87	82	26	26.7	26	4.45	5.07	5.01	2.56	2.86	2.77	0.91	0.84	0.85	2.53	3.13	3.01	5.3	5.1	5.3
1267	1	71	6	159	100	134	91	61	77	21.1	20.4	20.7	3.01	3.63	3.5	0.75	0.77	0.7	0.91	0.99	1.19	1.75	2.25	1.99	5.5	5.4	5.4
1268	1	67	5	159	144	127	88	65	68	27.9	28.8	27.5	3.08	2.92	3.42	1.45	1.61	1.46	1.03	1.37	1.09	1.43	3.01	1.64	8.5	8.4	8.8
1269	1	60	5	159	134	165	96	79	101	24.1	23.2	22.9	4.81	4.52	4.86	2.67	2.91	2.47	1.2	1.03	1.13	2.74	2.51	2.78	5.8	5.6	5.7
1270	1	82	6	159	162	176	75	87	97	22.5	22.2	23.2	5.12	4.24	4.91	1.2	1.04	1.24	1.55	1.35	1.4	2.93	2.5	2.85	4.8	5.7	5.5
1271	1	67	5	159	156	160	104	95	65	26.2	26.7	27.3	4.64	4.65	5.17	1.83	1.45	2.92	1.15	1.2	0.97	3.03	2.94	3.06	6.2	7	7
1272	1	75	6	159	157	165	89	78	98	27.4	27.3	28.3	5.35	5.71	5.43	1.36	0.95	1.64	1.34	1.55	1.33	3.57	4.02	3.53	5.3	5.5	5.3
1273	1	53	4	159	126	133	104	88	91	22.4	21.7	22.1	5.47	5.84	4.54	1.1	1.19	1.77	1.54	1.56	1.38	3.23	3.81	2.51	4.9	4.9	5
1274	1	34	2	159	156	146	99	104	93	28.8	29.1	29.1	4.66	4.61	4.76	1.51	0.84	0.82	1.21	1.18	1.23	2.96	3.16	3.24	5	4.7	4.9
1275	1	56	4	159	165	167	107	97	95	21.8	22.5	22.4	5.47	5.07	5.08	0.86	1.09	1.19	1.61	1.43	1.34	3.49	3.1	3.17	5.2	5.3	5.8
1276	1	36	2	159	158	166	104	107	114	27.9	28.1	29	4.34	4.02	3.89	1.59	1.69	1.28	1.08	1.37	1	2.71	3.01	2.49	5.3	5.3	5.4
1277	1	49	3	159	151	153	90	80	80	21.5	23.07	22.6	3.78	4.47	3.93	1.15	1.22	0.86	1.18	1.5	1.41	1.97	2.51	2.09	5.4	5.5	5.4
1278	2	61	5	151	164	141	70	74	65	22.1	22.6	22	6.18	7.18	6.14	1.33	1.51	0.87	1.6	1.64	1.36	3.99	4.81	3.03	5	5.2	5.3
1279	2	56	4	151	130	154	80	75	83	23.7	23.2	23.6	4.56	5.54	6.35	3.97	3.15	2.81	0.99	1.07	0.97	1.83	3.11	4.04	5.6	5.5	5.4
1280	2	83	6	151	141	165	54	61	75	20.8	20	20.9	6.54	6.34	6.29	1.64	1.1	0.82	1.75	1.37	1.36	4.16	3.01	3.03	5	5.7	5.9
1281	2	74	6	151	152	142	84	72	84	21.4	22.6	22.2	6.9	7.4	7.32	3.38	2.94	2.65	1.26	1.26	1.25	3.96	4.69	4.56	5.36	5.4	6.1
1282	2	82	6	151	164	145	73	84	79	22.1	21.8	20.7	5.6	5.63	5.31	0.61	1.01	0.46	1.61	1.63	1.6	3.49	3.51	3.24	5.3	5.7	5.7
1283	2	78	6	151	127	167	67	75	74	24.3	23.07	24.1	5.78	5.37	4.99	1.63	1.53	1.62	1.1	1.37	1.36	4.12	3.01	3.03	4.8	5.3	5.2
1284	2	77	6	151	159	156	76	88	73	17.7	17.6	17.2	5.19	5.69	5.21	1.08	1.02	0.79	2.11	2.15	1.94	2.59	2.91	2.63	5	5.4	4.7
1285	2	77	6	151	156	150	95	94	81	21.9	22.4	23.5	6.77	6.77	7.08	1.53	0.99	1.95	1.73	1.64	1.52	4.29	4.65	4.5	5.4	5.6	5.6
1286	2	76	6	151	139	153	76	76	81	21.5	21.4	20.2	4.56	4.7	4.47	2.02	1.97	1.71	1.11	1.1	1.1	2.57	2.84	2.64	6	6	5.9
1287	2	73	6	151	145	157	78	79	83	26.8	28.4	27.6	5.41	5.78	5.93	1.27	1.4	1.49	1.43	1.45	1.49	3.35	3.99	3.73	4.9	6.5	5.2
1288	2	72	6	151	145	162	75	76	84	22.7	23.3	23.6	7.44	6.75	4.76	1.72	1.19	1.04	1.66	1.68	1.75	5.05	4.58	2.57	5.6	5.5	5.4
1289	2	67	5	151	158	165	77	82	85	30.4	29.7	31.1	3.67	4.92	5.07	0.95	0.67	0.86	0.97	1.52	1.45	2.32	3.25	3.04	6.7	6.1	6.1
1290	2	62	5	151	137	157	70	67	70	27.9	27.2	26.5	5.26	6.1	6.98	1.99	2.58	1.59	1.2	1.16	1.1	3.31	3.78	4.95	8.6	10.1	7
1291	2	67	5	151	145	143	87	89	72	25.9	27.4	26.5	5.58	5.51	5.38	1.69	1.37	1.94	1.27	1.33	1.19	3.61	3.57	3.35	5.8	6.7	6.4
1292	2	61	5	151	139	159	83	85	92	23.6	24.1	24.3	4.55	4.84	4.59	1.9	2.05	1.94	1.33	1.25	1.18	2.53	2.89	2.73	4.7	4.7	4.7
1293	2	54	4	151	143	151	89	85	97	24.9	24	24.4	5.6	5.44	5.65	1.29	1.11	0.76	1.59	1.55	1.6	3.55	3.65	3.7	5	4.8	5.5
1294	2	34	2	151	171	127	94	99	75	22.97	30	23.04	3.9	3.94	4.66	2.04	2.17	2.14	1.17	1.26	1.59	2.19	2.01	2.41	6.2	6.1	5.8
1295	2	77	6	151	139	124	83	73	69	27.5	25	25.2	5.73	4.94	5.27	1.39	2.45	1.44	1.02	1.06	1.27	4.16	2.97	3.47	8.5	7.2	6.9
1296	2	76	6	151	156	156	78	79	75	25.9	25.3	24.7	4.89	6.04	6.21	3.49	5.05	5.08	1.05	1	1.15	2.39	2.64	2.58	6.5	5.7	6.6
1297	2	75	6	151	145	168	71	77	82	20.3	20.8	20.3	5.28	5.41	5.95	2.25	4.32	2.38	1.15	1.07	1.18	3.39	2.58	3.68	5.1	5.2	5.6
1298	2	74	6	151	154	150	64	63	90	19.5	19.6	19.4	5.65	5.31	5.15	1.14	1.28	1.17	1.41	1.37	1.36	3.36	3.01	3.03	5.1	5.3	5.5
1299	2	73	6	151	155	139	59	88	63	25.9	25	25.1	4.51	4.49	4.99	2.41	2.16	1.38	0.78	0.77	1.36	2.61	2.73	3.03	6.3	6.5	5.51
1300	2	72	6	151	156	155	72	78	74	24.7	25.3	24.5	4.35	4.56	4.84	1.66	1.52	1.48	1.1	1.28	1.18	2.78	2.85	3.06	5.9	7	6.3
1301	2	69	5	151	138	109	95	93	67	22.6	23	23.4	5.12	5.38	6.02	1.88	2.25	4.66	1.47	1.42	1.3	3.01	3.23	3.24	5.6	5.5	6
1302	2	68	5	151	133	140	88	88	84	27.4	29.9	27.7	4.95	5.33	5.28	1.31	1.56	1.18	1.35	1.34	1.36	3.37	3.52	3.03	5.7	5.5	5.4
1303	2	67	5	151	142	162	77	81	88	25.3	25.3	25.2	4.87	5.2	4.89	1.07	0.99	1.31	1.57	1.53	1.4	2.9	3.23	3.04	5.3	5.2	5.2
1304	2	64	5	151	154	128	76	69	66	25.1	24.9	25.1	5.71	4.77	5.29	2.39	2.57	3	1.27	1.09	1.09	2.97	2.33	2.11	4.8	5.2	5.4
1305	2	62	5	151	150	143	88	88	78	22.9	23.6	23.2	4.08	3.87	4.16	1.02	0.93	0.64	1.54	1.46	1.54	2.02	1.93	2.29	5	5.5	5.4
1306	2	60	5	151	142	134	74	68	75	23.5	24.8	24.2	5.56	6.01	6.19	1.23	1.08	1.58	1.31	1.26	1.5	3.85	3.96	4.04	4.5	4.9	5.1
1307	2	52	4	151	127	127	94	85	81	21.8	21.6	21.8	6.7	5.99	6.79	4.98	3.59	2.58	1.13	1.02	1.1	2.66	2.88	3.6	6.18	6.7	5.6
1308	2	51	4	151	134	142	54	75	78	21.6	21.4	20.9	4.84	4.97	5.64	0.63	0.75	0.71	1.56	1.63	1.73	3.07	3.02	3.74	4.4	5	5
1309	2	33	2	151	126	135	85	79	87	21.3	21	20.6	5.51	5.47	5.86	1.18	1.83	1.35	1.39	1.41	1.47	3.81	3.57	3.85	4.7	4.6	5.1
1310	2	76	6	151	177	198	67	65	82	24.9	24.6	25.7	7.34	6.3	6.09	1.59	1.48	1.12	1.42	1.62	1.67	5.2	4	3.86	4.7	5.6	5.9
1311	2	75	6	151	149	155	65	73	71	20.1	21.2	20.7	3.95	3.94	4.19	0.61	0.79	0.57	1.64	1.5	1.62	1.87	2.03	2.05	5.8	5.9	6.2
1312	2	74	6	151	133	160	74	61	78	33	23.07	34.4	4.53	4.46	4.81	0.88	1.11	1.25	1.67	1.46	1.55	2.42	2.6	2.68	5.5	5.3	5.5
1313	2	71	6	151	145	137	94	82	89	24.4	24.9	23.5	6.51	6.4	6.56	1.62	1.59	1.62	1.32	1.3	1.19	4.35	4.37	4.66	6.5	7.5	10.7
1314	2	66	5	151	162	155	80	94	75	22.1	23.1	26.5	3.93	4.46	5.73	1.34	1.48	3.99	1.42	1.4	1.02	1.98	2.61	2.99	4.9	5.4	5.9
1315	2	30	2	151	158	169	97	112	110	41.1	40.1	23.04	5.71	4.81	5.07	1.41	1.69	1.21	1.49	1.37	1.37	3.66	3.01	3.38	6.6	6	5.6
1316	2	81	6	151	152	164	69	72	74	17.3	18	18.3	4.92	4.93	5.51	1.16	1.38	1.36	1.6	1.37	1.37	3.11	3.01	3.9	7.7	8.1	9.6
1317	2	64	5	151	128	137	75	65	70	23.3	22.6	23	6.31	6.45	6.61	1.48	0.65	0.98	1.24	1.58	1.4	4.42	4.68	4.58	5.5	5.7	5.8
1318	2	82	6	151	148	171	75	72	87	23.4	23.3	24.4	5.79	7.37	6.47	1.95	2.32	2.35	1.68	1.46	1.36	1.88	2.31	3.03	5.7	6.4	9.2
1319	2	62	5	151	152	127	86	78	75	21.7	21.8	23.04	5.06	5.01	5.32	1.54	2.76	1.88	1.32	1.17	1.19	3.24	2.99	3.37	5.1	5.1	5.1
1320	2	53	4	151	148	155	95	89	76	25.5	25.4	23.5	4.93	6.15	5.76	1.86	1.67	1.5	1.21	1.29	1.26	3.3	4.01	3.96	5.1	5	5.4
1321	2	53	4	151	143	143	89	83	86	21.8	21.5	21.7	4.9	5.38	4.92	1.18	1.46	1.28	1.3	1.31	1.14	3.11	3.5	3.35	5.1	4.9	5
1322	2	65	5	151	158	154	72	95	95	22.7	22	19.9	7.14	8.26	7.51	1.64	1.15	1.05	1.46	1.69	1.78	5	6.18	5.26	5.6	5.8	5.9
1323	2	67	5	151	161	161	75	74	78	23.7	23.9	23.3	3.42	3.22	3.21	3.33	3.45	3.01	0.86	0.87	0.88	1.39	1.24	1.26	7.8	8.5	8.3
1324	2	24	1	151	129	122	85	83	84	19	19.7	20.6	5.34	4.91	5.48	1.78	1.86	3.06	1.65	1.45	1.26	2.54	2.69	2.96	4.8	5.1	5
1325	2	65	5	151	152	136	95	90	77	18.6	18.3	19.4	7.52	5.23	5.29	0.99	0.78	1.2	1.59	1.37	1.53	5.47	3.01	3.42	5.4	5.3	5.4
1326	2	41	3	151	157	145	93	95	98	20.1	19.8	19.7	4.66	5.12	4.26	0.89	1.14	0.6	1.52	1.56	1.34	2.84	3.08	2.66	5.5	4.9	6.5
1327	2	68	5	151	148	130	81	84	78	23.2	23.7	22.3	5.15	5.01	4.65	0.99	1.58	1.21	0.98	0.99	0.98	3.7	3.44	3.12	6.5	6.6	6.4
1328	1	55	4	158	126	145	94	88	100	28.5	27.4	28.4	5.67	6.52	6.04	0.9	1.15	1.33	1.35	1.38	1.43	3.94	4.47	4.19	4.9	5.1	4.9
1329	1	38	2	158	159	127	110	95	75	28.8	30.9	33.4	4.82	4.62	4.37	0.81	0.99	1.44	1.24	1.18	1	3.4	3.16	2.87	4.7	4.9	5.3
1330	1	55	4	158	143	154	98	87	106	24.5	24.2	25.3	3.59	3.92	3.46	1	1.44	0.98	1.53	1.29	1.13	1.42	2.12	1.86	7.5	6.8	7.2
1331	1	62	5	158	136	168	81	82	88	24.4	24.8	24.9	4.58	4.64	4.92	2.2	2.32	1.8	1.06	1.1	1.11	2.83	2.79	3.24	5.1	5.2	5
1332	1	56	4	158	127	160	92	81	105	26	26.3	26.7	4.75	5.7	5.18	0.75	1.37	1.58	1.3	1.22	1.06	3.34	4.34	3.72	5	5	5.3
1333	1	77	6	158	148	139	89	87	60	20.4	20.8	21.7	4.75	4.56	4.68	0.85	0.83	0.87	1.8	1.79	1.8	2.63	2.34	2.4	4.93	4.8	4.9
1334	1	56	4	158	171	165	101	98	88	24.6	24.6	24.5	6.1	5.96	5.61	2.79	4.02	2.97	1.11	1.09	1.15	3.34	3.64	3.32	5.1	5.3	5.6
1335	1	75	6	158	166	173	96	111	109	20.2	20.2	20.1	6.08	5.55	6.09	1.66	1.11	1.14	1.67	1.64	1.69	3.63	3.39	3.56	6.1	7	7
1336	1	72	6	158	158	159	83	72	81	23.5	22.4	21.9	4.69	4.36	3.95	1.23	1.13	0.94	1.33	1.27	1.04	2.75	2.7	2.45	10.3	9	10.6
1337	1	70	6	158	163	140	86	85	75	22.7	23.1	22.7	5.09	4.73	5.7	3.48	2.8	1.28	1.02	0.93	1.05	2.84	2.86	4.06	4.9	4.8	5.1
1338	1	61	5	158	144	157	81	89	97	27	26.4	26.4	5.82	6.25	5.69	2.83	1.91	2.27	0.97	1.04	0.93	3.71	4.48	4.06	5.1	5.2	5.1
1339	1	68	5	158	184	160	82	97	93	21.6	21.6	23.04	4.36	3.62	3.93	1.03	0.85	0.92	1.62	1.46	1.41	2.31	1.92	2.03	6.3	5.5	5.5
1340	1	78	6	158	148	154	79	76	73	21.2	21.3	22.3	4.19	4.75	4.89	0.93	1.1	1.52	1.39	1.21	1.16	2.51	3.15	2.98	5.6	6.6	7.4
1341	1	77	6	158	158	165	104	82	83	22.8	23.7	23.8	5.64	5.44	5.93	0.96	1.26	0.71	1.6	1.64	1.48	3.7	3.62	4.09	4.6	5.3	5.1
1342	1	75	6	158	172	164	85	87	82	21.3	20.7	20.4	5.91	5.63	5.86	0.81	0.61	0.68	1.66	1.78	1.94	4	3.54	3.54	5.1	4.8	5.3
1343	1	73	6	158	172	167	89	95	98	20.6	21.5	21.9	6.41	6.65	6.68	1.75	3.75	1.94	1.25	1.09	1.22	4.24	3.79	4.42	5	5.1	6
1344	1	71	6	158	161	158	81	94	91	22.7	22.2	22.1	4.06	4.69	4.43	1.96	2.51	2.23	1.31	1.43	1.49	2.21	2.53	2.35	5.5	5.2	5.5
1345	1	68	5	158	137	166	90	83	86	24.1	20.5	21.6	3.72	2.88	3.86	1.67	0.6	1.18	0.97	1.09	1.11	2.39	1.52	2.29	7.2	5.5	5.1
1346	1	64	5	158	137	153	81	78	76	22.6	22.1	22.6	2.33	3.03	4.58	2.22	3	5.9	0.6	0.59	0.7	0.88	1.29	1.21	8.1	10.6	8.2
1347	1	61	5	158	132	127	86	79	75	22.9	22	22.5	4.95	4.9	4.5	2.79	3.28	3.38	0.87	0.83	0.91	3.01	2.91	2.42	8.7	9.8	11.5
1348	1	69	5	158	190	188	80	87	82	24.6	24.9	24.5	5.73	5.48	5.67	1.55	1.42	1.26	1.56	1.4	1.42	3.52	3.59	3.85	4.9	5.2	5.9
1349	1	55	4	158	160	150	101	109	90	29.6	29.8	27.9	5.23	4.65	5.75	2.79	2.5	2.37	0.99	0.93	1.05	3.27	2.77	3.77	5.7	5	5.6
1350	1	36	2	158	163	134	111	113	98	24.1	24.9	25.5	4.32	4.16	4.77	3.96	4.06	6.42	0.76	1.37	0.62	2.17	3.01	1.69	4.7	4.7	5.3
1351	1	57	4	158	184	138	105	124	98	24.4	24.1	24.9	5.35	5.44	5.05	1.64	2.89	2.38	1.08	1.04	1.07	3.46	3.48	3.08	6.8	6.6	7.1
1352	1	61	5	158	155	134	103	95	85	26.6	26.1	26	5.08	5.21	4.7	3.02	3.23	2.85	1.01	0.89	1.13	3.19	3	2.78	5.6	6.1	6.1
1353	1	48	3	158	130	138	92	84	85	25.6	26.4	26.3	4.09	4.77	3.48	1.19	1.05	1.08	1.26	1.18	1.04	2.52	3.32	2.16	5.5	6	5.4
1354	1	28	1	158	177	168	112	128	118	27.2	26.3	27.2	6.08	5.64	6.3	3.95	3.32	3.46	1.05	1	1.05	4.24	3.79	4.26	5.5	5.2	5.6
1355	1	59	4	158	176	161	100	105	106	22.1	23	23.8	6.14	5.28	5.79	1.87	1.24	2.02	1	1.37	1.1	4.4	3.01	4.19	5.5	5.4	6
1356	1	28	1	158	135	136	74	79	79	23.6	22.9	21.6	4.35	5.31	5.24	0.5	0.65	0.77	1.83	1.37	1.88	2.12	3.01	2.74	4.7	5	5.2
1357	1	28	1	158	151	142	86	89	78	24.8	24.2	25.4	3.62	3.24	3.83	0.79	1.46	1.6	1.14	0.99	1.08	2.18	1.86	2.39	5.8	5.4	5.7
1358	1	29	1	158	140	136	72	87	82	26.6	25	27	4.21	4.71	4.96	0.9	0.65	2.12	1.16	1.09	1	2.8	3.42	3.33	4.8	5.6	5.2
1359	2	78	6	150	184	168	92	78	73	23.7	25.4	25.2	4.75	4.48	4.16	1.54	1.28	1.18	1.42	1.36	1.19	2.88	2.8	2.61	4.9	4.9	4.8
1360	2	68	5	150	141	165	86	71	80	23.4	24.1	22.9	5.7	4.31	4.46	1.77	1.07	1.26	1.53	1.37	1.36	3.47	3.01	3.03	4.2	4.9	5.6
1361	2	65	5	150	149	159	86	86	92	17.6	17.6	16.7	4.85	5.58	5.28	0.72	0.75	0.72	2.11	2.27	2.22	2.29	3.13	2.57	5.1	4.8	5
1362	2	54	4	150	155	145	96	96	95	27.7	27.8	27.2	5.31	5.57	4.98	1.7	1.77	2.44	1.56	1.62	1.4	3.52	3.74	3.17	5	5.7	5.8
1363	2	52	4	150	119	145	85	63	77	18.6	18.6	18	6.44	6.05	6.52	2.26	2.06	1.72	1.07	1.17	1.25	4.13	4.28	4.62	5	4.7	5
1364	2	65	5	150	127	133	71	75	68	24.1	23.07	22.7	4.53	4.93	4.32	1.22	1.38	1.34	1.5	1.37	1.35	2.48	3.01	2.37	4.4	5.41	4.6
1365	2	59	4	150	144	150	97	83	85	24	24.6	24	7.34	7.17	7.02	1.04	1.63	1.29	1.95	1.82	1.71	4.72	4.62	4.73	5.3	5.3	6
1366	2	39	2	150	137	142	86	90	84	27.5	27.8	29.1	4.63	4.62	5.12	0.94	1.03	1.12	1.33	1.13	1.21	3.08	3.28	3.29	4.64	4.8	5
1367	2	87	6	150	203	158	116	106	79	22	21.3	21.8	4.98	4.46	4.54	1.13	0.8	0.75	1.22	1.16	1.14	3.34	3.23	3.13	8.8	6.5	5.9
1368	2	81	6	150	144	161	69	49	69	23.2	22.9	20.6	4.11	4.22	3.87	1.93	1.26	1.23	1.22	1.33	1.2	2.17	2.38	2.05	5	5.3	5.7
1369	2	77	6	150	157	154	68	83	76	20.3	20.5	19.9	4.58	4.98	4.47	2.99	2.86	1.42	1.61	1.51	1.66	1.98	2.38	2.15	5	4.9	5.4
1370	2	76	6	150	176	127	63	73	75	22	21.8	22.1	4.68	4.89	5.22	0.42	0.6	0.54	1.73	1.51	1.74	2.7	2.8	3	5.1	5	5.3
1371	2	75	6	150	144	153	82	76	81	19.6	19.4	19	4.72	7.3	6.38	2.88	3.17	1.68	0.98	1.25	1.2	2.34	4.64	4.24	5	5.2	5.3
1372	2	72	6	150	146	140	58	60	67	25.2	23.1	23.2	3.55	3.26	3.38	0.93	1.08	0.72	1.66	1.33	1.77	1.45	1.51	1.06	9.1	7.2	6.3
1373	2	72	6	150	156	123	81	75	56	23.2	22	22	5.09	4.89	5.02	1.7	1.3	0.96	1.46	1.57	1.51	3	2.72	3.02	5.2	5.4	5.4
1374	2	66	5	150	153	155	72	82	78	20.1	21.1	20.8	5.79	5.6	5.89	2.01	1.93	1.95	1.14	1.11	1.36	3.62	3.46	3.03	4.9	4.8	4.9
1375	2	62	5	150	129	144	78	77	85	28.5	28.3	28.1	6.1	4.44	4.66	1.64	0.95	1.33	1.27	1.49	1.36	4.11	2.48	2.63	5.2	5.4	5.4
1376	2	77	6	150	151	144	74	75	67	19.3	19	18	4.91	5.1	5.05	0.56	0.5	0.68	2	2.01	1.86	2.33	2.72	2.59	7.3	8.3	7
1377	2	77	6	150	140	159	77	74	82	24.5	24.6	24.2	2.81	2.88	3.25	0.79	0.81	1.04	0.94	0.95	0.97	1.55	1.75	1.78	7.6	7.6	8.9
1378	2	69	5	150	151	141	72	74	79	19.3	20.1	19	6.93	7.2	7.34	1.35	0.89	1.35	1.7	1.83	1.7	4.43	4.94	4.95	5.3	5.5	5.7
1379	2	84	6	150	161	183	72	76	77	19.6	18.8	18.8	5.27	5.23	5.58	0.84	0.97	0.92	1.88	2.11	1.36	2.81	2.38	3.03	4.7	4.9	5.4
1380	2	78	6	150	128	126	67	63	63	25.5	26.6	26.1	4.1	4.24	5.2	1.32	2.18	2.07	1.08	1.14	1	2.43	2.37	3.4	8.6	8.2	6.9
1381	2	73	6	150	127	151	89	75	81	24	23.8	23.7	5.94	5.28	5.34	1.41	0.99	1.02	1.52	1.41	1.42	3.88	3.63	3.41	5.4	5.5	5.9
1382	2	64	5	150	159	161	73	92	86	21.5	20.8	21.2	4.71	4.77	4.79	1.23	0.91	1.24	1.25	1.5	1.44	2.96	2.86	2.85	4.2	4.5	4.4
1383	2	62	5	150	122	127	96	92	75	20.9	20.8	23.04	5.31	5.42	6.58	2.37	1.59	3.79	1.19	1.15	1.22	3.08	3.43	3.32	5.9	6	5.7
1384	2	57	4	150	124	147	85	71	74	27.1	26.1	26.8	3.3	5.18	5.82	1.02	1.07	1.24	1.19	1.05	1.32	1.82	3.77	3.85	8	7.9	7.8
1385	2	48	3	150	127	125	90	75	77	25.9	23.07	23.4	4.12	4.37	4.24	1.62	0.84	0.79	1.35	1.37	1.55	2.35	3.01	2.34	4.8	5	4.5
1386	2	80	6	150	144	188	79	89	84	18.5	18.3	17.9	6.3	6.64	7.7	0.72	0.92	0.89	1.65	1.73	1.89	4.08	4.37	5.12	5.8	6.1	6.8
1387	2	71	6	150	131	134	82	73	76	24.5	24.6	24.7	6.21	5.53	5.76	1.02	1.47	1.55	1.51	1.25	1.17	4.08	3.66	3.75	5.7	5.7	6.7
1388	2	68	5	150	143	142	80	79	91	20.6	21.8	22	5.49	5.48	5.22	1.52	1.21	1.38	1.23	1.24	1.36	3.9	3.72	3.03	5.3	5.2	5.4
1389	2	45	3	150	159	146	89	88	78	23.3	22.7	22.2	4.54	3.59	3.58	2.23	1.52	1.36	0.85	0.8	0.79	2.48	1.92	2.08	5.4	5.6	6.1
1390	2	42	3	150	145	131	70	87	82	22.6	22.8	23	3.92	4.36	3.99	2.44	1.44	2.86	0.88	1.37	0.92	2.15	3.01	1.99	5.5	5.6	5.2
1391	2	34	2	150	134	122	92	76	67	23.3	25.7	27.7	6.57	6.4	5.62	1.04	0.98	1.06	1.91	1.83	1.37	4.26	4.22	3.74	5.5	5.5	5.3
1392	2	72	6	150	121	145	79	71	74	19.1	18.2	18.9	4.39	4.88	4.86	0.99	1.09	0.99	1.7	1.63	1.48	2.45	2.8	2.71	5	5.5	5.4
1393	2	62	5	150	142	140	98	85	87	20.9	20	19.9	5.16	4.74	5.4	2.88	2.64	2.62	1.27	1.25	1.36	2.33	2	2.53	5.2	5.2	5.2
1394	2	56	4	150	166	152	86	96	84	22.6	21.8	22.1	5.43	8.58	5.75	1.98	1.88	1.52	1.52	1.44	1.53	3.39	5.87	3.62	5.8	5.9	5.9
1395	2	21	1	150	148	147	88	93	87	20.6	20.9	21.2	3.97	4.26	4.46	0.66	0.54	0.47	1.26	1.36	1.36	2.48	2.68	2.74	4.7	4.8	4.5
1396	2	45	3	150	147	137	84	81	63	32	23.07	23.04	4.22	3.73	4.07	1.4	1.07	1.1	1.22	1.17	1.16	2.28	2.24	2.33	5.8	6	5.7
1397	2	53	4	150	139	142	83	85	77	26.2	25.8	25.7	5.04	4.88	4.82	0.81	0.87	0.75	1.41	1.29	1.33	3.14	3.32	3.14	5.6	5.2	5.3
1398	2	40	3	150	136	118	93	86	79	24.9	21.9	21.3	3.7	4.17	3.77	0.76	0.51	0.38	1.28	1.41	1.77	2.14	2.3	1.67	5	4.5	5.1
1399	2	51	4	150	148	121	79	81	80	20.3	19.6	19.6	6.1	6.95	6.24	0.91	1.06	0.63	1.85	1.81	1.88	3.99	4.58	3.84	5.08	4.6	5
1400	2	47	3	150	135	125	103	92	77	21	21.5	21.6	4.27	4.43	4.54	0.95	0.74	1.04	1.67	1.73	1.6	2.39	2.28	2.55	4.6	5.2	5.2
1401	2	37	2	150	127	127	98	75	75	24.5	23.07	23.04	4.4	4.07	3.98	0.38	0.46	0.42	1.64	1.91	1.55	2.36	2.05	2.23	5.3	5.6	5.1
1402	1	76	6	157	150	154	58	66	68	22	21	20.9	1.91	2.43	2.31	0.55	0.63	0.86	0.81	0.91	0.8	0.8	1.21	1.11	7.3	6.5	10.4
1403	1	68	5	157	151	137	87	91	81	25.5	24.9	24.3	5.39	4.92	4.87	4.3	2.38	2.21	1.18	1.3	1.27	2.36	2.29	2.35	6	6.2	6.5
1404	1	64	5	157	159	151	89	89	76	25.5	25.9	25.2	3.09	3.37	3.11	0.76	0.98	0.71	1.17	1.21	1.2	1.53	1.87	1.66	6.1	9.6	7.3
1405	1	61	5	157	150	125	85	89	87	26.8	27.9	25.3	6.65	5.35	5.67	1.61	1.22	1.4	1.01	0.84	0.91	4.86	3.82	4.06	8.6	9.3	8.6
1406	1	59	4	157	121	138	93	78	84	32	28	27.8	4.58	4.48	4.62	3.8	2.74	3.28	0.73	0.78	0.85	2.26	2.51	2.24	6.3	6.1	5.8
1407	1	78	6	157	114	119	84	62	58	21.8	20.7	22	4.55	3.87	4.24	1.06	0.57	0.66	0.81	0.89	0.88	3.45	2.81	3.09	5.5	5.5	5.3
1408	1	67	5	157	140	137	96	74	75	25.7	24.8	24.4	4.3	4.27	5.03	1.95	2.57	1.25	0.97	1.04	1.13	2.72	2.43	3.58	5	5.2	4.6
1409	1	65	5	157	150	152	81	79	81	19.1	20.4	19.4	5.26	6.07	6.03	1.25	1.27	1.1	1.4	1.4	1.22	3.18	4.12	4.32	5.4	5.7	6.2
1410	1	57	4	157	165	147	79	89	85	23.8	23	23.4	4.17	4.33	4.63	1.68	1.05	1.72	1.13	1.18	1.15	2.51	2.6	2.69	11.3	5.6	6.9
1411	1	40	3	157	163	134	108	109	86	26.4	26.1	26.2	6.42	6.21	7.08	2.22	1.65	2.39	1.11	1.37	1	4.41	3.01	4.88	5.7	5.9	6.1
1412	1	74	6	157	161	172	86	90	92	30	30.2	31.4	5.97	6.46	6.39	2.05	2.54	2.72	0.91	0.88	0.92	4.44	4.82	4.69	5.5	6.2	6.1
1413	1	64	5	157	132	156	96	75	88	22.1	22.5	23	5.34	4.31	5.27	3.13	1.71	3.36	1.43	1.29	1.25	2.99	2.62	3.13	5.4	5.6	5.7
1414	1	63	5	157	109	144	87	64	72	22.2	22.3	21.4	5.22	5.33	5.42	1.41	1.04	0.77	1.55	1.37	1.56	3.25	3.01	3.66	5.4	5.6	5.3
1415	1	81	6	157	156	166	86	86	87	28	29.8	31.1	5.99	6.48	6.48	1.18	1.66	1.51	1.57	1.55	1.55	4.03	4.34	4.31	5.8	6.2	6.2
1416	1	81	6	157	132	155	59	46	70	20.6	19.2	18.3	4.07	3.13	3.36	0.74	0.81	0.63	1.37	1.25	1.35	2.62	1.58	1.78	5.4	5.4	5.5
1417	1	79	6	157	158	127	83	81	66	19.1	19.1	20.3	4.96	5.32	5.63	1.22	1.21	1.3	1.83	1.62	1.88	2.54	3.3	3.43	4.9	5.4	5.6
1418	1	77	6	157	191	195	78	94	92	17.5	17.3	17	4.44	3.89	4.02	0.54	0.61	0.72	1.78	1.45	1.51	2.17	1.94	2.02	5.5	4.9	5.6
1419	1	76	6	157	158	152	71	80	64	24.1	23.3	22.3	5.56	5.54	6.65	3.51	3.35	3.95	1.11	1.03	1.12	3	3.17	3.82	10.97	15.9	17.6
1420	1	75	6	157	133	135	82	73	74	25.3	25.3	25.6	4.05	4.75	4.75	0.71	1.15	0.72	1.42	1.37	1.36	2.24	3.01	3.03	5.5	5	5.4
1421	1	73	6	157	139	123	87	80	64	26.1	26.6	26.1	5.34	5.03	5.11	1.27	0.96	0.96	1.21	1.37	1.36	3.78	3.01	3.03	5.6	6.9	6.7
1422	1	73	6	157	141	172	90	78	89	25.4	24.9	26.5	4.89	4.62	4.83	1.02	1.15	1.18	1.46	1.32	1.36	2.89	2.89	2.97	5.5	5.5	5.8
1423	1	71	6	157	128	155	89	83	92	24	23.4	23.8	5.55	5.46	3.49	1.59	1.19	1.27	1.04	1.17	1.25	3.95	3.91	1.88	8.1	7.5	8.1
1424	1	67	5	157	160	153	88	91	101	21	22	21	6.34	5.75	6	1.23	1.2	0.92	1.49	1.37	1.89	4.29	3.01	3.59	6.3	6.4	7.3
1425	1	64	5	157	135	132	92	75	79	25.6	25	25.7	6.29	6.17	5.01	3.25	2.4	1.48	0.9	0.9	0.95	3.76	4.28	3.35	5.4	5.6	6.1
1426	1	57	4	157	142	125	98	91	86	25.4	24.5	24.4	5.12	5.22	5.51	1.76	0.93	2.36	1.49	1.32	1.33	3.26	3.35	3.56	5.9	5.8	6.2
1427	1	64	5	157	159	157	99	100	93	29	28.7	28.3	5.05	4.65	5.54	1.82	2.49	1.65	1.28	1.07	1.28	3.23	2.81	3.74	6	5.9	6.6
1428	1	44	3	157	151	136	104	96	85	26.1	23.9	24	4.63	4.41	3.94	1.47	1.16	1.1	0.84	1.02	0.95	3.3	2.99	2.64	5.9	5.5	5.6
1429	1	41	3	157	165	150	91	85	89	28.1	27.9	27.3	4.43	3.21	3.71	2.48	0.96	1.09	0.71	0.8	0.74	2.73	2.06	2.57	5.6	5.2	5.4
1430	1	78	6	157	195	165	96	98	89	22.1	22	22.5	5.47	5.47	5.41	1.9	1.66	1.23	1.15	1.31	1.25	3.68	3.86	3.67	5.2	5.5	5.5
1431	1	51	4	157	159	125	101	98	96	20.4	21.2	20.5	4.25	4.71	4.66	0.65	0.85	0.72	1.54	1.63	1.84	2.47	2.6	2.44	4.9	5.3	4.8
1432	1	42	3	157	137	150	86	86	80	27.1	26.7	26.2	4.42	4.84	4.82	1.19	1.79	1.58	0.99	1	1	2.79	3.14	3.3	5.8	5.1	5.4
1433	1	40	3	157	156	138	91	107	91	28.7	27.1	27.1	5.11	5.7	5.05	1.58	1.4	1.12	1.25	1.06	1.26	3.35	4.16	3.34	5.9	7.1	6
1434	1	75	6	157	151	150	74	67	74	25.9	26.1	27	4.63	3.3	4.64	1.41	1.36	2.16	1.26	1.17	1.36	2.73	1.65	3.03	5.3	5.2	6.2
1435	1	67	5	157	164	163	93	88	98	23.5	23.2	23.6	5.55	5.73	5.88	1.11	0.71	0.7	1.58	1.41	1.47	3.5	3.87	4.08	5.4	5.7	5.8
1436	1	65	5	157	157	141	92	89	83	23	23.2	24	6.22	6.19	6.28	1.1	1.07	1.36	1.38	1.39	1.39	4.25	4.08	4.3	5.3	5.4	6
1437	1	43	3	157	138	151	99	96	94	29.3	28.9	31.3	4.92	4.7	4.17	1.4	1.05	1.17	0.93	0.98	1.04	3.79	3.48	3.02	5.2	4.9	5.2
1438	1	66	5	157	129	134	92	96	88	22.1	21.2	23.04	4.28	3.78	4.02	0.6	0.73	0.87	1.34	1.36	1.25	2.46	2.01	2.39	5.5	5.9	6.1
1439	1	64	5	157	158	148	87	91	88	25.5	24.8	24.7	3.98	4.34	4.01	1.07	0.9	0.79	1.01	1.21	1.17	2.71	2.79	2.62	5.2	5.2	5.1
1440	1	67	5	157	162	157	78	79	82	29.4	29	24.5	6.16	6.2	6.18	1.75	1.34	0.65	1.2	1.2	1.76	4.34	4.7	4.06	5.6	6.4	5.5
1441	1	29	1	157	126	144	94	96	87	24.9	25.4	24.2	6.06	5.21	5.08	7.38	2.9	3.15	0.89	1.37	1.36	3.13	3.01	3.03	5.1	5.2	5.1
1442	1	58	4	157	174	140	101	105	93	25.8	25.8	25	5.04	5.86	5.47	1.31	1.22	1.75	0.91	1.37	0.97	3.69	3.01	3.82	5.5	5.6	5.6
1443	2	49	3	149	123	137	89	72	74	25.1	23.8	24.3	5.13	4.55	5.15	2.32	1.77	2.09	1.14	0.98	1.1	2.7	2.54	3.19	7.4	6.4	8.5
1444	2	37	2	149	144	138	101	83	88	25.5	25.9	25.7	3.95	3.71	3.84	0.63	0.75	0.89	1.17	1.28	1.16	2.41	2.04	2.24	5.2	5	5.6
1445	2	77	6	149	170	182	82	84	96	18.8	18.4	17.4	6.15	6.39	6.36	1.64	1.45	1.23	1.55	1.71	1.66	3.94	4.32	4.13	6.1	5.6	5.8
1446	2	76	6	149	166	165	75	76	80	26.5	26.1	25.1	5.74	4.59	4.11	2.75	3.25	1.68	0.92	0.88	0.92	3.61	2.68	2.56	8.93	7.5	7.4
1447	2	45	3	149	137	156	96	87	101	22.7	22.8	22.8	6.31	5.22	5.32	2.21	1.32	1.53	1.18	1.12	1.28	4.42	3.85	3.78	5.05	5.2	4.1
1448	2	67	5	149	120	145	92	83	94	21.3	20.6	21.2	5.25	4.59	5	1.52	1.45	1.33	1.28	1.22	1.16	3.49	3.02	3.43	5.9	5.8	5.7
1449	2	55	4	149	143	138	87	84	89	17.5	17.8	17.8	5.88	8.21	7.92	0.53	0.64	0.53	2.22	2.06	2.32	3.22	5.76	4.88	4.8	4.9	5.6
1450	2	45	3	149	153	158	70	89	82	24.8	24.4	23.9	4.16	3.77	4.35	2.04	1.03	3.73	0.98	1.18	1.31	2.54	2.38	2.06	5.5	5.6	5.5
1451	2	89	6	149	142	158	68	93	66	23.5	24.9	24.5	3.6	3.87	4.84	1.39	1.46	2.01	1.24	1.11	1.03	2.02	2.48	3.17	7.3	7.4	7.1
1452	2	79	6	149	151	134	72	84	73	26.7	26.1	26.3	3.82	3.79	3.64	1.43	1.39	0.9	1.53	1.67	1.67	1.81	1.73	1.62	5.7	5	5.4
1453	2	78	6	149	119	146	76	70	79	20.7	19.8	20.4	4.58	5.68	4.74	1.26	1.71	1.14	1.48	1.52	1.55	2.72	3.23	2.66	5.4	5.5	5.4
1454	2	77	6	149	165	175	69	68	75	24.1	23.8	24.7	3.41	3.15	3.88	2.18	2.25	1.5	1.21	1.19	1.54	1.24	1.05	1.46	5.5	5.5	5.7
1455	2	77	6	149	146	163	65	66	68	25.6	24.9	25.2	5.03	5.33	5.63	1.89	1.55	1.5	1.37	1.53	1.32	2.96	3.21	3.52	5.8	5.7	5.6
1456	2	73	6	149	127	127	96	75	75	25.1	23.07	23.04	6.76	7.05	5.64	2.47	2.14	1.98	1.22	1.41	1.33	4.43	4.97	3.74	4.8	4.9	5.1
1457	2	72	6	149	166	172	90	93	94	26.3	25.5	26.4	5.92	5.44	5.89	2.69	1.29	2.76	1.28	1.37	1.26	3.78	3.01	3.54	5.5	5.4	5.5
1458	2	71	6	149	155	153	70	92	88	19.7	19.9	19.6	4.34	4.22	4.51	1.53	1.26	1.78	1.81	1.37	1.36	2.03	3.01	3.03	4.9	5.1	5
1459	2	60	5	149	160	148	67	82	69	24.6	25.4	23.04	4.82	4.89	5.8	2.61	4.06	4.94	1.28	1.09	1.14	2.56	2.18	1.97	5.4	5.1	5.9
1460	2	49	3	149	131	155	83	75	81	34.7	23.07	23.04	6.27	5.93	6.83	2.12	1.13	1.49	1.26	1.33	1.53	4.4	4.14	4.76	6.3	6.6	6.2
1461	2	85	6	149	178	171	77	84	90	14.6	14.4	14.3	5.19	5.82	5.31	0.8	0.75	0.74	1.9	2.35	2.17	2.52	2.76	2.74	4.5	5.4	5.6
1462	2	65	5	149	149	136	70	76	60	18.1	18.8	19.6	4.87	4.59	4.99	1.36	0.52	1.38	1.38	1.74	1.36	2.94	2.65	3.03	5.31	5.2	5.51
1463	2	60	5	149	140	153	84	90	90	21.6	21.7	21.9	5.39	5.85	5.47	2.56	1.87	1.72	1.38	1.36	1.37	2.89	3.31	3.25	5.2	5.3	5.7
1464	2	57	4	149	133	136	89	73	67	21.8	21.2	21.4	7.19	7.48	8.23	3.47	2.09	2.52	1.05	1.25	1.2	4.56	5.2	5.91	5.5	5.3	5.7
1465	2	50	4	149	141	129	92	98	86	22.2	21.5	21.8	4.61	4.29	4.54	0.89	0.57	0.73	1.53	1.66	1.62	2.45	2.17	2.42	4.6	4.8	4.6
1466	2	49	3	149	146	123	80	79	77	24	24.4	24.9	6.2	3.48	4.01	1.54	1.28	1.49	1.54	1.4	1.43	4.23	1.56	2.19	5.3	5.1	5.6
1467	2	49	3	149	139	160	92	91	97	20.8	20.4	19.9	5.51	5.14	5.16	0.68	0.61	0.95	1.51	1.57	1.51	3.7	3.34	3.27	4.9	5.1	5.8
1468	2	83	6	149	144	145	83	74	74	24.3	24.2	22.7	5.19	5.4	5.65	4.37	2.59	3.43	0.88	1.37	1.36	2.58	3.01	3.03	5.8	5.5	5.7
1469	2	82	6	149	148	133	77	80	68	21.6	24.1	23.4	4.91	4.33	4.5	2.36	3.22	3.04	0.88	0.88	0.9	2.66	2	2.35	6.5	7.3	8.5
1470	2	75	6	149	147	173	87	72	94	18.9	17.6	16.9	6.36	6.44	6.41	0.64	0.81	0.82	1.84	2.38	2.21	3.82	3.39	3.45	4.8	5.1	5.2
1471	2	75	6	149	127	123	73	69	65	24.3	22.4	23.4	4.87	4.88	4.57	1.34	0.85	0.72	1.2	1.37	1.36	3.23	3.01	3.03	5.2	5.9	5.6
1472	2	74	6	149	147	164	94	95	95	18.8	19.1	18.8	6.21	6.3	6.3	0.8	0.86	0.88	2.08	2.27	2.05	3.62	3.58	3.7	5	5.1	5.2
1473	2	73	6	149	156	178	74	79	89	22	22	20.6	5.88	6.13	5.92	2.13	2.62	1.8	1.28	1.25	1.45	3.93	3.82	3.87	6.48	6.6	6.8
1474	2	70	6	149	171	166	85	84	82	24.6	25	25	4.45	4.84	4.72	1.35	1.34	1.66	1.31	1.37	1.36	2.44	2.81	2.65	5.3	5.5	5.9
1475	2	68	5	149	144	133	64	76	77	20.3	20.8	22.9	2.9	3.59	3.32	0.41	0.44	0.55	1.58	1.69	1.36	1.11	1.64	3.03	7	6.1	7
1476	2	68	5	149	151	148	91	93	87	25	25.2	26	6.81	8.11	7.81	1.46	1.07	1.21	1.44	1.37	1.36	4.5	3.01	3.03	4.7	5	5.2
1477	2	63	5	149	148	155	86	82	86	20.1	20.9	20.9	9.03	5.89	4.77	1.64	1.75	1.01	1.87	1.73	1.73	6.26	3.55	2.65	4.8	5.2	5.3
1478	2	61	5	149	135	142	79	77	81	25.1	24.9	25.2	6.08	5.94	5.61	1.01	1.33	1.26	1.81	1.55	1.68	3.73	3.85	3.41	4.8	4.7	5.1
1479	2	56	4	149	127	154	80	75	94	21.2	23.07	20.7	4.61	4.96	5.1	0.97	1.32	1.19	2.12	1.37	1.36	1.99	3.01	3.03	5.8	5.3	5.4
1480	2	40	3	149	129	147	100	92	104	21.7	23	22.2	4.86	4.93	4.79	1.5	1.04	1.91	1.7	1.71	1.6	2.67	2.84	2.59	5.7	5.6	5.9
1481	2	74	6	149	143	141	95	68	74	23.3	23	23.6	3.59	3.92	3.98	3.99	2.33	3.29	0.78	0.9	0.93	1.36	2.13	1.72	4.6	5.1	5.3
1482	2	66	5	149	127	137	88	66	81	29.1	29.5	30.2	3.61	3.71	3.89	2.07	2.41	2.89	1.38	1.31	1.27	1.05	1.06	1.07	5.4	4.7	5.4
1483	2	36	2	149	141	123	99	82	73	22.1	22.5	22	5.49	5.41	5.38	0.31	0.55	0.43	2.92	2.7	2.75	2.2	2.11	2.21	4.5	4.5	4.4
1484	2	56	4	149	151	155	94	100	98	22.2	20.2	22.4	7.33	8.16	7.68	0.99	0.99	1.02	1.34	1.47	1.36	5.59	5.94	5.55	4.3	4.6	5
1485	2	48	3	149	128	162	85	91	92	27.6	26.8	27.5	6.1	4.77	6.41	2.12	1.36	2.62	1.19	0.97	1.02	4.19	3.3	4.73	5.8	5.4	5.5
1486	2	59	4	149	150	131	90	86	75	21.3	20.1	21.6	6.25	5.85	6.47	3.61	1.64	1.77	1.13	1.61	1.16	3.78	3.82	4.37	5.1	5.1	5.2
1487	2	48	3	149	142	135	78	71	71	25	23.8	24.3	6.1	5.09	5.06	2	1.61	2.45	1.3	1.16	1.14	4.07	3.11	2.99	5.3	5.1	5
1488	2	54	4	149	150	141	79	83	80	22.7	23.1	24.2	5.06	5.55	5.23	0.89	0.73	0.64	1.92	2.03	1.96	2.71	3.1	2.77	4.7	5.2	5.1
1489	2	37	2	149	145	137	98	89	91	25.2	23.3	25.6	4.74	4.88	4.45	0.93	1.24	0.91	1.42	1.66	1.39	2.98	2.93	2.62	5.3	5.1	5.1
1490	2	54	4	149	149	150	97	88	89	17.3	16.9	17.9	7.34	6.7	7.31	0.74	0.9	1.17	2.21	2.13	2.25	4.33	4.1	4.01	4.3	5.2	5.2
1491	2	63	5	149	160	165	97	100	101	25.4	26.6	27.2	5.15	5.67	5.39	0.99	1.13	0.89	1.34	1.4	1.48	3.41	3.83	3.52	4.9	4.8	5
1492	2	39	2	149	148	160	84	90	89	18.6	19.8	19	3.58	4.12	4.42	0.94	0.61	0.71	1.58	1.73	1.82	1.69	2.22	2.34	5.46	6.1	5.3
1493	2	48	3	149	131	143	90	81	73	22.4	21.8	23.2	4.67	4.55	4.67	0.9	1.03	0.76	1.42	1.37	1.39	2.76	2.73	2.9	5.6	5.6	5.3
1494	2	31	2	149	130	111	90	88	75	28.3	26.6	24.4	5.18	4.8	4.49	1.06	0.96	0.67	1.38	1.34	1.52	3.49	2.87	2.58	4.5	4.8	4.4
1495	2	52	4	149	130	135	86	86	92	20.1	19.6	19.9	5.6	5.15	5.22	0.94	0.9	1.35	1.79	1.57	1.58	3.33	3.13	2.85	5.5	5.3	5.6
1496	1	55	4	156	132	131	101	88	88	27.8	27.4	28	4.71	4.48	3.78	1.48	2.47	1.55	1.02	0.93	1.13	3.24	2.75	2.27	5.3	5	5.2
1497	1	60	5	156	152	152	94	92	86	23	26	25.5	4.98	5.51	5.27	2.06	3.69	4.77	0.95	0.99	0.96	2.92	2.54	1.87	5.2	5.6	5.7
1498	1	66	5	156	157	165	89	89	92	28.2	28.4	28.7	6.12	5.67	6.38	1.62	1.71	1.63	1.32	1.11	1.28	3.82	3.87	3.99	6.5	7.1	7.5
1499	1	65	5	156	148	164	81	82	97	23.8	22.5	22.8	5.08	4.55	5.94	1.07	1.09	1.7	1.18	1.22	1.12	3.55	3.02	4.09	6.7	6.5	7.4
1500	1	36	2	156	146	145	88	86	91	26.8	28	25.6	5.85	6.61	6.05	0.9	1.28	0.92	1.3	1.23	1.15	4.2	4.97	4.56	5.3	5.4	5.3
1501	1	84	6	156	158	156	78	72	75	23.5	22.8	23.3	4.15	3.46	4.17	2.05	1.2	2.04	1.01	0.86	0.97	2.5	2.27	2.54	8.2	6.9	7.9
1502	1	74	6	156	143	143	83	72	69	24.8	25.8	25.5	5.03	4.67	5.49	0.68	0.37	0.54	1.48	1.33	1.61	3.2	3.23	3.55	5.9	6.7	6.4
1503	1	65	5	156	131	129	86	63	71	22.3	21.8	22.2	5.27	4.29	5.29	1.7	1.19	1.76	1.82	1.37	1.36	2.99	3.01	3.03	5.2	5.4	5.4
1504	1	63	5	156	174	144	113	95	95	25.4	26.9	25.7	4.83	4.88	5.16	7.77	5.94	6.27	0.76	1.37	1.36	1.35	3.01	3.03	5.9	6.4	6.3
1505	1	36	2	156	142	134	86	87	85	23.8	24.3	25.1	5.44	4.87	5.45	1.4	1.16	2.61	1.11	1.17	1.26	3.71	3.34	3.58	5.6	5.7	5.5
1506	1	87	6	156	176	167	63	70	72	21.8	22.6	22.9	3.58	4.32	6.3	1.47	2.58	2.61	0.96	0.83	0.96	1.94	2.32	3.71	6.71	8.5	8.4
1507	1	63	5	156	124	157	103	84	94	23.6	24.2	24.1	4.77	4.9	5.37	1.42	1.32	1.71	1.22	1.22	1.15	3.07	3.2	3.49	5.4	5.4	6
1508	1	61	5	156	156	143	103	97	91	26.3	26.4	25.5	6.13	6.29	5.66	1.39	1.36	1.28	1.12	0.98	1.13	4.4	4.33	3.98	5.4	5.7	5.8
1509	1	47	3	156	160	168	95	96	105	24.5	24.6	25.8	5.95	5.2	5.65	3.43	2.4	2.75	0.91	0.82	0.86	4.02	3.76	3.83	5.4	5.4	5.5
1510	1	84	6	156	147	163	75	70	85	26.1	28.3	29	4.55	4.25	4.9	1.6	1.58	1.52	1.28	1.11	1.25	2.93	2.86	3.14	5.7	5.5	6.5
1511	1	76	6	156	140	146	90	80	82	25.3	24.8	25.6	4.27	4.24	4.24	1.64	1.85	1.59	1.22	1.1	1.17	2.18	2.62	2.44	5.2	5.4	5.3
1512	1	67	5	156	139	137	96	95	89	19	18.8	19.5	5.86	4.89	5.48	0.65	0.77	1.04	1.86	1.62	1.6	3.51	2.96	3.29	5.2	5.1	6
1513	1	48	3	156	130	135	94	87	87	26.1	26.3	24.8	5.11	3.63	4.02	1.67	0.88	0.85	1.33	1.19	1.29	3.06	2.1	2.39	5.8	5.8	5.6
1514	1	85	6	156	149	127	76	82	75	25.5	25.9	24.7	3.93	4.59	4.44	0.46	0.72	0.69	1.34	1.51	1.34	2.58	2.58	2.87	5.4	6.9	6.2
1515	1	83	6	156	150	164	82	87	91	27.5	25.9	26.3	3.75	4.42	4.46	1.36	1.59	1.42	1.45	1.37	1.36	1.81	3.01	3.03	7.4	7.1	9
1516	1	75	6	156	163	154	89	89	79	30	30.2	24.9	4.15	4.25	4.33	2.37	3.1	2.74	0.96	1.37	1.36	2.52	3.01	3.03	6.3	6.2	6.7
1517	1	58	4	156	145	149	92	87	82	29.4	28.2	27.9	5.03	4.65	4.85	1.1	1.05	0.96	1.51	1.36	1.59	3.17	2.72	2.99	7.4	6.3	7.4
1518	1	43	3	156	168	154	91	85	93	25	24.8	23.4	4.59	4.7	4.05	1.51	0.83	0.73	1.13	1.07	1.09	2.62	3.05	2.61	5.4	6	6.1
1519	1	60	5	156	187	164	92	107	96	26.7	25.1	24.6	4.31	4.29	3.95	2.5	2.74	1.79	1.09	0.96	0.95	2.59	2.47	2.37	5	5.1	5
1520	1	49	3	156	136	133	97	86	71	24.8	24.9	24.7	4.27	4.26	4.45	1.73	1.64	1.62	1.11	1.02	1.1	2.65	2.79	2.92	5.4	6	6
1521	1	31	2	156	132	134	84	74	78	22.3	22	21.9	4.78	5.03	5.16	1.24	0.76	0.92	1.26	1.43	1.35	3.41	3.47	3.59	5.1	5.3	5.3
1522	1	40	3	156	154	168	74	94	89	27.3	27.2	26.6	4.6	5.15	5.24	0.97	1.83	1.87	1.01	0.93	0.95	3.36	3.56	3.28	5.9	6.9	9.5
1523	1	36	2	156	155	163	91	88	91	22.6	22.3	22.7	4.19	4.4	4.73	0.99	0.94	0.71	1.26	1.34	1.44	2.59	2.87	3.07	6	5.4	5.6
1524	1	40	3	156	137	151	108	88	97	26.2	26.3	27.6	4.68	4.54	4.31	4.73	2.07	1.8	0.96	0.97	1.08	2.03	2.79	2.68	5.3	5.5	5.6
1525	1	32	2	156	179	180	102	117	116	30.8	31.6	31.5	4.6	4.84	5.94	1.81	1.52	1.46	0.96	1.05	1.08	3.13	3.35	4.29	5	5.2	5.6
1526	1	38	2	156	141	139	83	93	88	31.9	32.4	31.8	4.48	5.57	5.22	2.63	1.99	2.2	0.84	0.94	0.79	2.61	3.74	3.61	4.7	5.2	4.6
1527	1	70	6	156	158	151	82	76	78	28.3	28.1	26.8	4.28	4.53	5.02	1.63	1.83	1.44	1.05	1.03	1.19	2.7	3.09	3.51	5.4	5.7	6
1528	1	55	4	156	127	109	102	75	71	25	23.07	25.3	5.07	4.03	6.29	2.82	3.32	4.12	1.24	1.06	0.9	1.74	1.21	2.17	5.9	5.6	5.4
1529	1	69	5	156	190	157	86	100	91	24.5	23.5	21.6	5.27	4.71	3.64	1.75	1.56	0.91	1.16	1.28	0.9	3.27	2.83	2.32	4.8	5	4.8
1530	1	37	2	156	124	140	87	78	80	31.6	30.2	29.5	7.41	7.12	7.35	2.93	2.34	1.91	1.18	1.08	1.07	5.3	5.2	5.53	19.7	17.4	12.3
1531	2	58	4	148	126	119	93	76	78	23.6	22.5	22.6	7.99	5.23	5.77	1.4	0.72	0.9	1.38	2.08	2.13	2.94	2.63	3.1	4.4	4.7	4.9
1532	2	55	4	148	152	152	79	81	90	23.3	24.4	24.9	6.46	6.39	6.74	0.95	1.49	2.01	1.7	1.39	1.34	4.22	4.23	4.1	5.1	5.1	5.3
1533	2	42	3	148	132	127	74	96	75	29.9	29.1	23.04	4.64	4.71	4.36	1.3	1.18	1.03	1.04	1.14	1.15	3.15	3.08	2.78	11.7	10.2	13.7
1534	2	60	5	148	137	136	62	60	64	26.1	25.6	26.1	7.09	6.85	4.58	2.24	2.23	1.63	1.4	1.29	1.27	4.57	4.74	2.6	5.4	5.5	5.4
1535	2	65	5	148	155	156	89	92	95	23.9	21.8	21	5.42	5.48	5.23	3.19	2.15	2.48	1.01	1.09	1.07	2.73	3.01	2.84	5.4	5.3	5.7
1536	2	63	5	148	177	162	83	84	78	22.1	22.7	22.8	6.09	6.49	6.1	1.58	2.5	2.24	1.23	1.3	1.29	4.02	4.33	4.18	5.4	5.5	5.3
1537	2	56	4	148	144	143	75	87	86	25	26	25.9	5	6.03	5.41	1.38	1.02	1.33	1.71	1.86	1.65	2.83	3.58	3.02	5.5	6.2	5.8
1538	2	54	4	148	166	182	95	94	102	22.9	22.7	23.2	7.32	7.43	7.58	1.82	2	1.98	1.3	1.24	1.36	5.04	5.14	3.03	5.1	5.1	5.6
1539	2	46	3	148	144	130	91	87	83	22.6	23.1	21.9	4.18	4.65	5.25	0.55	0.88	1.04	1.47	1.46	1.46	2.51	2.62	3.1	4.4	5	5.1
1540	2	43	3	148	127	127	81	75	75	23.5	23.07	23.04	5.11	4.81	5.35	0.54	0.61	0.36	1.93	1.68	1.82	2.66	2.7	2.88	5	4.7	4.5
1541	2	72	6	148	161	164	77	75	79	27.6	28.2	27.5	3.59	3.18	3.09	2.23	2.11	2.04	0.93	1.37	0.87	1.82	3.01	1.58	6.1	6.9	6.3
1542	2	57	4	148	137	132	87	82	80	24.8	25.2	24.9	4.1	3.98	3.51	1.33	1.12	0.73	1.17	1.24	1.34	2.23	2.2	1.63	5.7	6.1	6.1
1543	2	84	6	148	153	181	76	86	91	21.7	22.1	22.1	3.45	5.87	3.75	1.69	3.55	1.83	1.28	1.15	1.36	1.64	2.72	3.03	5.4	5.7	5.7
1544	2	82	6	148	165	157	77	96	77	24	22.8	22.8	6.23	5.69	6.21	1.24	1.19	1.76	1.14	1.19	1.16	4.59	4.08	4.5	6	6.4	6.8
1545	2	73	6	148	131	145	74	63	74	21	21.3	19.6	5.02	4.99	5.42	1.38	1.71	1.12	1.28	1.09	1.12	3.2	3.36	3.78	5.4	6.1	10.1
1546	2	73	6	148	139	126	70	79	70	26.5	26	26.9	4.52	5.08	4.8	2.3	2.76	2.8	1.3	1.12	1.11	2.66	2.85	2.59	4.9	5.1	5.2
1547	2	67	5	148	151	127	93	93	75	22.1	22.2	23.04	6.08	6.34	6.52	1.26	1.01	1.15	2.07	1.76	1.97	3.49	4.04	3.96	6	5.5	5.7
1548	2	66	5	148	152	156	91	91	90	23.4	22.7	23	5.17	4.76	4.19	1.39	1.52	0.79	1.4	1.45	1.46	3.19	2.7	2.33	6.6	5.8	6.3
1549	2	64	5	148	130	123	75	79	72	27.2	26.2	26.2	5.74	6.07	6.12	2.35	1.59	1.46	1.2	1.2	1.08	3.71	4.18	4.53	6.1	5.9	5.6
1550	2	61	5	148	125	119	79	78	83	23.7	23	22.4	4.9	4.44	4.83	1.66	1.8	1.76	1.52	1.26	1.22	2.64	2.54	2.8	6.4	8.4	7.5
1551	2	71	6	148	149	149	76	82	86	18	20.2	20.5	5.83	6.08	6.22	0.86	1.91	2.07	1.41	1.29	1.21	4.11	4.15	4.21	5.4	5	5.5
1552	2	65	5	148	140	153	76	87	76	30.5	30.8	30.4	4.08	4.19	4.17	1.69	1.77	1.87	1.2	1.24	1.19	2.35	2.6	2.5	6.9	8.1	6.9
1553	2	49	3	148	158	139	95	75	94	25.6	26	26.2	5.41	5.52	6.13	1.2	0.86	1.17	1.6	1.53	1.51	3.29	3.31	4.23	5.1	5.5	5.6
1554	2	77	6	148	158	110	85	84	73	23.7	23.7	23.4	4.26	4.47	5.07	0.95	1.35	1.73	1.1	0.99	0.86	2.65	2.94	3.39	5.5	5.4	6.5
1555	2	74	6	148	142	134	89	83	85	16.2	15.5	14.5	5.07	5.89	6.05	1.15	1.31	0.81	1.21	1.32	1.53	3.5	4.17	4.14	5.4	5.5	5.5
1556	2	66	5	148	127	149	72	75	81	25.3	23.07	23.2	5.64	4.31	4.53	1.54	1.18	0.77	1.44	1.44	1.5	3.73	2.54	2.76	4.9	5.1	5.2
1557	2	66	5	148	143	140	50	58	63	19.4	21.9	23.1	4.85	6.24	6.03	2.05	1.63	1.71	1.15	1.19	1.32	2.88	4.38	4.56	5.2	4.6	4.9
1558	2	47	3	148	144	143	97	91	92	35.1	37.1	37.5	4.35	4.22	4.13	1.8	3.04	1.6	1.05	1.37	1.07	2.55	3.01	2.52	4.9	6	6.4
1559	2	54	4	148	137	119	77	62	66	24.5	26	24	5.27	5.08	5.27	1.37	1.4	1.16	1.26	1.23	1.13	3.53	3.31	3.38	5.5	5.7	5.8
1560	2	74	6	148	150	149	90	85	73	23.9	25.3	26.5	6.55	5.5	6.82	1.79	0.72	1.91	1.49	1.64	1.68	4.25	3.52	4.32	17.9	9.5	10.5
1561	2	60	5	148	148	156	74	85	79	22.9	23.3	23.4	5.24	5.13	5.68	0.74	0.76	0.9	2.27	2.35	2	2.38	2.11	2.84	5.7	5.3	5.5
1562	2	40	3	148	137	144	79	83	83	29	29.5	29.7	4.72	5.75	3.03	2.67	2.61	1.13	1.04	1.24	1.08	3.05	3.89	1.64	4.3	4.6	4.9
1563	2	32	2	148	170	176	90	109	97	33.2	35.9	37.5	4.14	4.79	4.44	0.76	1.05	1.36	1.1	1.24	1.03	2.8	3.28	3.12	4.5	4.5	5.1
1564	2	79	6	148	148	162	77	72	78	28.7	27.2	28.4	4.62	4.33	4.51	2.59	3.01	2.98	1.49	1.23	1.28	2.39	2.25	2.23	4.9	5.3	5.3
1565	2	73	6	148	149	168	102	73	69	24.5	24.2	24.9	4.03	4.09	6.99	1.31	1.22	1.86	1.15	1.06	1.09	2.3	2.43	4.93	6.1	6	6.2
1566	2	31	2	148	139	127	86	74	75	22.97	23.07	23.04	7.44	7.27	7.51	2.32	1.89	1.59	1.44	1.37	1.4	5.39	3.01	5.63	5.5	5.7	5.9
1567	2	51	4	148	155	144	88	91	85	20.3	23.07	23.04	5.93	5.36	5.77	1.1	1.05	1.76	1.46	1.61	1.43	3.64	3.29	3.29	4.6	4.7	4.5
1568	2	50	4	148	133	145	91	81	84	24.2	24.4	23.9	4.04	4.88	3.66	2.62	1.05	3.14	0.96	1.32	0.83	1.93	3.02	1.38	5.4	5.1	5.1
1569	2	32	2	148	128	116	96	85	80	22.97	20.8	20.4	3.85	4.93	4.5	1.28	0.59	0.86	0.91	1.58	1.3	2.41	3.55	2.88	5.2	4.5	4.7
1570	2	55	4	148	149	152	80	91	93	26.1	26.3	26.5	4.73	4.56	5.5	1.12	1.56	1.76	1.2	1.17	1.15	3.16	2.99	3.55	4.9	5.4	5.7
1571	2	46	3	148	127	135	85	75	90	21	21.4	20.7	4.33	4.19	4.95	0.42	0.53	0.39	2.12	1.8	2.15	1.9	1.92	2.5	5.1	4.8	5.3
1572	2	48	3	148	153	141	96	85	92	25.3	26.9	26	5.79	6.44	6.48	1.21	1.76	1.18	1.51	1.46	1.55	3.74	4.38	4.45	5.2	5.8	6.1
1573	2	32	2	148	158	131	99	108	75	25.5	24.4	23.1	4.07	4.44	4.27	0.57	0.46	0.51	1.53	1.58	1.72	2.08	2.34	2.25	5	5.3	4.9
1574	1	74	6	155	152	174	83	72	90	23.7	24.7	24	3.75	4.53	4.09	1.38	1.16	1.14	1.33	1.48	1.55	1.84	2.51	1.99	5.9	5.5	5.4
1575	1	66	5	155	140	131	84	72	80	22.7	22.6	22.2	4.42	4.23	4.36	1.18	0.83	1.16	1.42	1.3	1.24	2.57	2.56	2.7	8	7.6	7.7
1576	1	59	4	155	143	143	97	89	84	26.9	25.8	25	3.64	3.43	3.47	1.64	1.47	2.14	1.16	1.16	1.26	1.73	1.59	1.42	6.2	7.1	6.3
1577	1	69	5	155	135	144	92	85	90	23.5	24	22.9	4.09	4.49	4.42	1.82	2.07	1.92	0.99	0.92	1.36	2.38	2.63	3.03	5.5	6	6
1578	1	42	3	155	133	137	92	89	91	27.4	27.7	28.2	5.84	5.97	6.34	3.03	3.81	4.36	0.81	0.82	0.86	3.73	4	4.11	5.6	5.3	5.9
1579	1	88	6	155	153	145	66	111	77	24.3	24.4	23.6	5.99	5.93	5.52	2.19	2.64	1.76	1.04	0.9	0.97	3.81	4.07	3.94	5.1	4.9	5.3
1580	1	77	6	155	160	142	68	76	68	23.7	25.4	24.3	3.17	4.72	4.1	0.46	0.65	0.54	1.25	1.37	1.36	1.58	3.01	3.03	6.6	7	7.3
1581	1	74	6	155	130	139	79	91	73	26.4	25.7	25.9	2.86	3.14	3	1.39	1.41	0.91	0.96	0.96	1	1.42	1.58	1.73	6.2	6.2	7
1582	1	45	3	155	152	136	99	98	93	21.7	23	23.8	5.08	4.43	5.48	1.61	1.98	1.68	1.13	1.12	1.15	3.28	2.73	3.86	4.9	4.7	5.1
1583	1	42	3	155	159	164	97	91	95	26	26.3	28.3	4.85	5.14	4.07	0.98	0.96	0.99	1.48	1.36	1.19	2.56	3.4	2.53	5.7	5.2	5.8
1584	1	66	5	155	153	137	93	90	92	24.9	25.3	25.4	5.05	5	4.32	0.96	0.6	0.64	1.46	1.47	1.3	3.27	3.34	2.69	6.3	6.5	7
1585	1	42	3	155	125	120	103	89	80	25.3	26.4	26.2	5.74	5.66	5.3	0.57	0.83	1.08	1.85	1.78	1.74	3.64	3.37	3.15	4.4	4.9	4.7
1586	1	31	2	155	176	180	100	112	103	28.5	32.9	33.1	5	5.32	5.71	1.15	1.62	1.25	1.39	1.34	1.14	3.29	3.6	4.14	5.1	5.2	4.7
1587	1	89	6	155	184	172	52	65	76	18.9	19.6	20	5.32	5.72	5.65	1.51	2.47	1.9	1.4	1.2	1.28	3.16	3.5	3.64	5.8	6.2	5.7
1588	1	79	6	155	181	183	66	77	80	21.6	21.5	21.7	3.85	3.84	4.2	0.86	0.72	1.58	1.2	1.17	1.13	2.27	2.23	2.38	5.6	5.5	5.5
1589	1	79	6	155	150	148	94	93	74	18	19.1	18.1	5.01	5.75	4.76	0.84	0.97	0.42	1.66	1.87	1.69	3.04	3.56	2.85	5.2	5	5.1
1590	1	67	5	155	172	141	94	94	78	22.5	22.7	22.3	8.04	7.68	4.9	2.38	1.81	1.7	1.64	1.33	1.36	5.47	5.81	3.03	5.6	5.3	5.9
1591	1	63	5	155	136	153	91	87	92	23.6	23.6	24.7	6.7	5.87	6.53	2.51	2.51	1.02	1.17	1.19	1.28	4.47	3.93	4.82	11.7	10.1	7.1
1592	1	57	4	155	147	133	85	80	84	22.5	23.2	23.04	5.18	4.74	4.98	1.1	1.23	1.14	1.3	1.08	1.17	3.45	3.31	3.32	5.4	5.6	5.7
1593	1	42	3	155	125	142	92	80	87	18.2	17.6	18	3.82	3.97	3.9	0.49	0.49	0.85	1.56	1.55	1.49	2.07	2.09	2.11	5.3	5.6	5.3
1594	1	70	6	155	161	169	88	87	87	25.8	25.4	25.8	3.13	3.13	2.94	2.05	2.25	1.68	0.99	0.93	0.94	1.44	1.5	1.37	11.5	8.8	12.8
1595	1	26	1	155	148	169	94	88	100	28.9	30.2	29.7	3.63	3.78	3.35	1.22	1.54	1.6	1.07	1.15	1.08	2.2	2.17	1.9	5.6	5.9	5.5
1596	1	63	5	155	151	155	87	89	84	22.9	22.5	21.6	5.03	4.93	4.99	4.44	1.38	2.75	0.98	1.37	1.05	2.58	3.01	2.89	5.8	5.41	5.7
1597	1	66	5	155	171	170	84	103	82	24.1	23.2	22.9	4.8	4.56	4.54	1.59	2.56	1.2	0.82	0.74	0.87	3.44	2.67	2.95	6.9	13.7	5.8
1598	1	63	5	155	141	131	68	63	62	22.97	30.1	23.04	6.81	5.26	5.49	2.1	1.05	1.54	0.92	0.97	0.98	4.73	3.99	3.62	5.7	5.8	5.6
1599	1	72	6	155	148	141	84	76	79	21.2	20.4	20.8	5.07	4.17	5.15	0.7	0.6	0.65	1.25	1.26	1.39	3.56	2.69	3.19	5.2	5.1	5.9
1600	1	54	4	155	180	176	96	102	104	29.7	29.9	30.1	4.12	3.71	4.01	1.22	1.17	1.31	0.9	0.84	1.03	2.88	2.5	2.5	5	5.8	5.8
1601	1	41	3	155	141	142	93	93	87	28.1	27.7	26.9	4.91	6.28	5.27	0.9	0.95	0.96	1.23	1.46	1.24	3.45	4.39	3.73	5.4	5.2	5.4
1602	1	27	1	155	164	151	93	94	87	25.1	25.6	26.6	3.96	4.17	4.28	0.5	0.81	0.87	1.38	1.43	1.4	2.4	2.49	2.64	5.3	5.2	5.7
1603	1	22	1	155	152	143	87	92	93	26.4	26.2	28.2	5.23	5.56	5.87	1.11	1.05	1.71	1.07	1.18	1.05	3.7	3.94	3.99	5.4	5.4	5.2
1604	1	38	2	155	148	129	93	92	71	22	22.1	22.7	5.85	5.14	5.36	1.72	1.21	1.85	1.23	1.18	1.16	3.95	3.05	3.43	5.2	5.6	5.6
1605	1	73	6	155	155	153	88	91	92	22.9	23.2	24.1	4.62	4.42	4.27	0.84	1.12	0.84	1.3	1.37	1.22	2.8	3.01	2.71	4.5	5.1	4.9
1606	1	48	3	155	165	168	112	108	110	22.5	22.5	23	4.39	4.55	5.1	1.33	1.06	1.6	1.25	1.29	1.11	2.7	2.77	3.34	4.8	5.3	4.9
1607	1	46	3	155	153	167	101	97	101	28.6	29.4	27.5	4.89	4.12	3.84	3.26	2.61	1.54	0.83	0.72	0.73	2.56	2.22	2.5	4.8	5.2	5.2
1608	1	55	4	155	138	125	88	85	78	25.8	25.9	22.4	6.57	6.6	6.5	1.6	1.88	0.84	1.11	1	1.27	4.88	4.71	4.93	5.22	5.3	5.4
1609	1	55	4	155	151	153	80	99	86	27.9	27.4	27.8	7.25	5.74	6.17	2.31	2.21	2.25	1.13	0.98	1.03	4.95	4.04	4.13	5.9	5.4	5.6
1610	1	54	4	155	143	136	84	81	82	24.5	22.9	22.5	5.97	3.97	3.47	2.34	1.08	1.04	1.03	1.4	1.05	3.89	2.27	1.91	5.7	5.7	5.8
1611	1	53	4	155	163	125	97	95	73	23.4	24.4	22.9	3.39	3.2	3.34	3.29	2.37	1.44	0.85	0.88	0.96	1.83	1.83	2.09	4.9	4.7	5
1612	1	44	3	155	161	146	111	99	96	29.3	29.6	30.1	6.19	5.46	5.85	2.58	2.46	3.29	1.3	1	0.89	4.19	3.92	3.93	5.7	6.2	7.2
1613	1	44	3	155	161	153	106	105	110	27	28.2	28.2	5.71	5.12	5.34	10.96	6.58	5.76	1.04	0.91	0.92	2.71	2.61	2.81	5.2	6.4	6.2
1614	2	43	3	147	156	164	86	93	99	22.7	23.2	23.1	5.99	5.28	5.38	1.69	1.21	1.69	1.56	1.42	1.4	3.66	3.48	3.11	5.9	6.3	6.6
1615	2	57	4	147	159	155	84	89	82	26.8	26.8	26.5	5.42	5.73	6.24	1.66	4.64	3.51	1.25	1.02	1.19	3.15	2.4	3.43	5.4	5.3	5.4
1616	2	68	5	147	144	145	78	73	74	20.7	21.3	21.5	3.11	5.56	5.42	1.96	1.59	1.45	0.95	1.37	1.08	1.64	3.01	3.81	6.1	5.8	7.1
1617	2	61	5	147	117	133	79	65	69	18.2	18.5	18.5	5.56	5.91	5.83	1.29	1.68	1.03	1.83	1.8	1.98	3.13	3.52	3.28	6.9	7.3	6.1
1618	2	49	3	147	135	139	91	89	92	24.1	24.6	24.5	4.14	3.97	4.65	1.17	1.13	0.68	1.14	1.16	1.15	2.63	2.46	3.16	4.6	5.1	5
1619	2	64	5	147	159	165	77	91	87	26.1	27	27.6	4.58	4.36	5.03	0.55	0.69	0.57	1.49	1.32	1.43	2.93	2.93	3.32	6.4	6	6.8
1620	2	63	5	147	142	142	72	79	85	21.7	20.9	21.7	5.17	5.51	5.42	0.91	1.15	0.86	1.23	1.31	1.28	3.3	3.82	3.64	4.6	5.4	4.8
1621	2	91	6	147	157	147	72	70	63	24.9	23.07	23.04	4.41	3.67	3.98	1.05	1.18	1.14	1.3	0.99	0.93	2.71	2.24	2.58	5	4.6	4.6
1622	2	87	6	147	137	168	58	60	64	14.6	14.6	15.4	5.64	6.16	6.31	1.37	1.33	1.42	2.31	2.38	2.17	2.63	2.84	3.02	5.1	5.1	5.3
1623	2	73	6	147	146	134	67	67	67	18.6	18.4	18.1	3.13	3.17	4.97	0.83	1.41	2.18	1.41	1.29	1.41	1.48	1.43	2.54	6.7	7.7	7.1
1624	2	64	5	147	127	127	85	75	75	22.97	23.07	23.04	4.01	6.59	6.14	1.54	1.62	1.59	1.46	1.65	1.62	1.96	4.5	3.75	6.3	6	5.7
1625	2	61	5	147	136	152	84	78	92	26.9	25.7	25.8	6.56	6.28	3.9	1.6	1.14	1.41	1.52	1.48	1.37	4.2	4.18	1.81	5.4	5.1	5.2
1626	2	58	4	147	143	167	77	83	90	24.5	23.8	24.9	4.65	5.07	4.99	1.52	0.99	1.2	1.4	1.63	1.53	2.6	3.1	2.89	5	5.3	5.5
1627	2	55	4	147	129	149	91	77	88	25.7	25.6	26	4.24	4.43	4.46	2.39	2.01	2.22	0.99	1.06	1.1	2.29	2.87	2.45	5.4	5.9	5.6
1628	2	53	4	147	155	157	92	84	87	17.6	17.8	18.3	5.57	5.54	5.63	1.31	1.41	5.19	1.31	1.32	0.98	3.45	3.29	1.73	5.8	5.8	6.2
1629	2	48	3	147	152	127	87	94	75	20.5	23.07	23.04	5.5	5.64	5.3	0.64	0.91	1.11	1.72	1.64	1.55	3.67	3.46	3.17	5.26	5.6	5.6
1630	2	76	6	147	145	150	79	72	78	25.5	25	25	3.96	5.08	5.43	1.27	1.83	2.29	1.17	1.37	1.1	2.5	3.01	3.62	5.5	5.6	5.8
1631	2	63	5	147	144	140	81	81	80	22.97	23.07	23.04	4.51	5.63	4.85	0.77	0.86	1.09	1.23	1.47	1.32	2.99	4.01	3.11	5.8	5.7	6
1632	2	56	4	147	152	135	89	89	89	25.8	26.2	26.5	6.44	6.2	6.54	1.78	1.59	2.15	1.14	1.17	1.07	4.73	4.59	4.63	5	4.8	5.1
1633	2	43	3	147	140	152	91	94	97	22.97	21.5	21.4	6.14	5.78	5.89	0.75	0.65	0.65	1.71	1.53	1.79	4.02	3.74	3.37	4.7	5	5
1634	2	87	6	147	170	190	71	76	77	27.9	27.9	28.1	6.25	7.33	6.29	4.22	3.19	2.68	1.06	1.37	1.36	2.52	3.01	3.03	5.8	5.9	6
1635	2	84	6	147	166	170	74	81	78	22.1	22.2	22	6.43	5.96	6.17	1.26	1.14	1.19	1.44	1.37	1.36	4.23	3.01	3.03	5.3	5.8	5.7
1636	2	83	6	147	146	136	60	64	62	22.7	22.5	21.5	4.37	4.6	4.05	0.99	1.07	0.82	1.75	1.86	1.7	2.17	2.26	1.94	5.6	5.5	5.7
1637	2	77	6	147	132	171	63	47	72	24.2	24.9	24.8	6.27	7.19	6.51	1.13	1.24	1.03	1.46	1.49	1.35	4.33	5.21	4.51	10.7	11.2	8.5
1638	2	75	6	147	175	166	84	86	99	20.3	20.8	19.8	7.04	7.34	7.33	1.61	1.76	1.81	1.27	1.25	1.3	5.09	5.32	5.18	5.5	5.6	5.3
1639	2	74	6	147	142	150	81	66	74	25.2	26.4	25.5	3.45	3.56	3.76	0.54	0.61	0.61	1.74	1.6	1.6	1.2	1.3	1.42	4.6	4.8	5.1
1640	2	71	6	147	148	138	93	97	88	24.4	24	25	5.93	4.99	4.96	2.09	4.45	3.07	1.04	1	0.88	3.58	2.54	3.21	5.6	5.3	5.6
1641	2	69	5	147	147	155	66	76	71	25.2	25.9	25.2	4	4.79	4.37	0.82	1.07	0.92	1.09	1.19	1.36	2.68	3.11	3.03	5.1	5.4	5.5
1642	2	69	5	147	139	136	87	83	74	21.8	22.6	22.8	4.42	4.03	3.9	1.31	1.2	0.85	1.52	1.49	1.5	2.31	2.11	1.99	5.7	6.3	6
1643	2	65	5	147	155	128	83	99	76	27	27.5	27.8	6.54	5.99	5.66	2.35	3.13	2.73	1.4	1.14	1.36	4.08	3.45	3.03	5.5	5.5	6
1644	2	65	5	147	133	146	77	76	92	21.8	23.6	23.4	4.94	5.12	5.43	1.57	0.99	0.73	1.33	1.57	1.48	3.05	3.18	3.4	5.6	5.2	5.8
1645	2	54	4	147	123	130	84	71	80	24.5	22.3	23.2	4.89	5.07	4.5	2.59	3.72	2.4	1.17	1.13	1.36	2.84	2.64	3.03	4.6	4.7	5
1646	2	54	4	147	131	134	82	85	81	22.1	21.6	22.1	4.86	5.55	5.84	1.81	2.03	1.55	1.15	1.4	1.45	2.8	3.1	3.45	5.3	5	5.2
1647	2	50	4	147	153	146	82	78	82	27.6	29.3	28.5	6.42	5.86	6.14	1.56	1.74	1.67	1.3	1.37	1.21	4.86	3.01	4.71	6.29	6.3	6.6
1648	2	49	3	147	125	116	81	71	73	20.6	21.2	21.3	6.22	6.17	6.21	1.39	1.89	1.66	1.31	1.37	1.16	4.63	3.01	4.71	5.2	5	5.3
1649	2	40	3	147	129	141	89	84	97	34.2	32.7	34.1	3.74	3.72	3.91	1.39	1.57	0.89	1.05	0.97	0.95	2.35	2.36	2.63	5.6	5.5	6.3
1650	2	66	5	147	155	148	65	85	74	20.5	20.7	20.3	5.14	5.14	5.66	0.71	0.69	0.59	1.85	2.05	2.11	2.91	2.68	2.94	5.8	5.7	5.5
1651	2	53	4	147	131	130	95	88	86	20.5	21	19.5	7.01	7.55	7.94	1.54	5.05	1.43	1.55	1.3	1.56	5.45	4.28	5.7	5.5	5.6	5.7
1652	2	42	3	147	127	132	80	74	85	16.7	16.9	17	4.24	3.98	4.21	0.56	0.92	0.5	1.79	1.53	1.5	2.35	2.12	2.39	5.3	5.9	5.6
1653	2	53	4	147	146	129	78	81	67	27.1	27.6	24.9	5.97	5.66	5.71	2.58	2.6	1.6	1.11	0.89	0.97	4.2	3.92	4.15	5.5	5.1	5
1654	2	50	4	147	144	129	87	92	86	23.6	23.8	23.6	5.83	5.71	5.52	4	4.49	5.94	1.1	1.02	0.89	3.03	2.23	1.79	5.2	5.4	5.5
1655	2	61	5	147	136	144	76	70	73	23.6	23.8	23.8	6.96	6.73	6.53	2.69	2.86	1.7	1.1	1.16	1.17	4.46	4.39	4.35	5.7	4.9	6
1656	2	73	6	147	138	130	82	79	79	25.6	26.2	25.9	6.12	4.16	4.73	3.07	2.04	2.4	1.28	1.37	1.36	4	3.01	3.03	5.4	5.6	6.1
1657	2	71	6	147	143	141	74	65	66	23.6	22.5	24.3	5.48	6.88	6.36	2.59	1.43	2.23	0.95	1.18	1.14	3.05	4.94	4.06	5.2	6	5.9
1658	2	54	4	147	142	118	85	84	76	24.4	23.9	24	5.66	5.8	5.19	1.18	2.05	1.53	1.18	1.11	1.17	4.15	3.86	3.52	5	4.8	4.8
1659	2	41	3	147	147	178	83	83	103	22.5	22.9	22.4	4.18	4.69	5.83	0.6	0.69	0.63	1.34	1.66	1.97	2.51	2.78	3.28	4.9	4.8	5.1
1660	2	29	1	147	127	126	87	80	78	19.7	20.4	20.7	4.55	3.99	4.83	0.67	0.7	0.64	1.41	1.42	1.48	2.83	2.38	3.05	5.2	4.9	5.2
1661	2	53	4	147	145	125	96	81	94	23.8	23.3	21.9	5.36	5.09	5.36	1.18	1.11	1.24	1.38	1.37	1.36	2.94	3.01	3.03	5.7	5.6	6.5
1662	2	65	5	147	118	147	96	78	86	25.7	25.7	24.4	6.08	5.43	5.99	1.18	1.72	1.81	1.36	1.11	1.17	3.94	3.3	3.46	5.3	5.7	5.4
1663	2	32	2	147	104	112	77	63	72	18.1	19.8	17.9	4.43	5.13	4.76	0.61	1.07	0.62	1.49	1.57	1.52	2.59	3.24	2.9	5	5.1	5.1
1664	2	55	4	147	157	144	79	77	73	19.9	20.4	20.1	5.5	5.32	5	0.91	1.9	1.51	1.55	1.25	1.32	3.36	3.16	3.14	5.2	5.7	5.6
1665	2	52	4	147	141	156	82	85	88	22.8	23.3	22	6.23	6.54	7.37	0.72	0.76	0.56	1.64	1.69	1.83	4.36	4.19	5.19	5.1	5	5.4
1666	2	51	4	147	132	120	88	87	75	24.7	23.8	23.5	4.45	5.14	5.2	1.27	0.94	1.57	1.31	1.41	1.37	2.89	3.34	3.47	4.88	4.7	5.1
1667	2	52	4	147	134	131	86	82	86	20.5	20.1	20.2	4.26	4.71	4.03	0.73	1.25	1.62	1.31	1.36	1.01	2.36	2.61	2.19	4.8	5.3	5
1668	1	59	4	154	146	116	91	82	73	25.4	24.7	25	4.9	4.43	4.83	0.64	0.66	0.78	1.58	1.5	1.52	3.06	2.72	2.97	4.5	4.8	4.5
1669	1	55	4	154	156	129	95	92	83	28.1	26.9	26.8	5.26	4.67	3.41	1.62	1.4	0.59	1.1	1.18	1.19	3.44	3.25	1.98	5.9	6	5.4
1670	1	76	6	154	172	129	86	102	75	22.2	22.9	23.7	4.82	3.65	4.35	1.34	1.12	1.44	1.03	0.97	1.07	3.34	2.17	2.6	5.6	5.4	5.9
1671	1	47	3	154	140	135	95	86	98	38.5	39.6	40	4.34	4.85	5.13	1.46	1.72	1.64	0.98	1.11	0.99	2.89	3.21	3.54	5.8	5.8	6.2
1672	1	43	3	154	124	135	86	79	86	22.9	22.9	21.2	5.78	5.07	5.25	2.78	3.41	1.47	1.15	0.94	1.16	3.7	2.68	3.53	5.3	5.1	5.4
1673	1	64	5	154	164	167	78	92	95	24.4	24.6	24.9	4.25	4.5	4.51	1.97	2.22	2.74	1.12	1.19	1.03	2.48	2.55	2.84	7	7.5	8.4
1674	1	63	5	154	157	132	81	73	69	23.5	23.7	23.7	4.37	3.84	3.97	0.69	0.48	0.76	1.3	1.2	1.07	2.64	2.4	2.51	8.3	8	8.7
1675	1	57	4	154	152	139	92	80	89	27.3	27.3	26.7	5.3	4.59	5	3.05	2.63	3.62	0.91	0.7	0.79	3.56	3.08	2.99	6.4	11.2	9
1676	1	78	6	154	138	142	75	70	62	25	23.8	24.2	4.35	4.55	4.38	1.8	2.08	1.83	1.06	1.03	1.06	2.68	2.91	2.72	6	5.9	5.9
1677	1	71	6	154	153	159	83	80	76	27.5	26.1	26.6	4.94	3.05	3.02	1.81	1.99	1.9	1.22	0.89	1.08	3.23	1.45	1.41	6.3	6.6	6.9
1678	1	57	4	154	156	143	86	90	86	26.4	27.2	27.2	5.08	5	5.28	1.69	1.15	1.23	1.07	1.11	1.12	3.18	3.41	3.49	5.7	6.3	6.7
1679	1	56	4	154	151	131	96	85	82	24.3	24.1	23.3	6.75	6.34	6.22	2.93	2.63	2.69	1.23	1.18	1.35	4.35	4.11	3.95	5	5.5	5.1
1680	1	54	4	154	169	143	78	89	84	20.3	20.3	19.7	4.19	4.6	4.63	1	1.38	0.85	1.25	1.24	1.41	2.56	2.69	2.78	5.7	5.9	5.5
1681	1	50	4	154	176	139	114	111	99	26.4	25.9	25.8	3.54	4.32	4.16	1.83	1.47	1.06	0.94	1.19	0.95	1.83	2.54	2.6	4.8	5	5.7
1682	1	85	6	154	159	152	72	84	73	24.6	24.8	24.3	4.39	5.31	4.77	0.75	1.3	1.33	1.25	1.33	1.16	2.84	3.41	2.95	6.8	10.1	10.8
1683	1	58	4	154	144	154	91	101	105	26.2	26.5	25.4	4.61	4.83	4.78	1.29	1.19	1.22	1.09	1.09	1.2	3.09	3.38	3.14	5.5	5.7	6.7
1684	1	58	4	154	126	133	93	78	80	29.3	28.8	27.7	5.14	4.91	4.74	0.79	1.91	1.5	1.4	1.23	1.15	3.55	3.04	3.05	5.5	4.9	5.6
1685	1	57	4	154	135	145	98	79	87	23.1	21.9	22.1	6.07	4.92	5.29	2.14	1.25	2	0.88	0.89	0.86	4.4	2.76	3.86	7.6	6.7	7.7
1686	1	76	6	154	125	119	102	86	75	21.2	20.8	21.6	5.62	4.97	5.64	1.82	2.03	1.78	1.3	1.23	1.3	3.72	3.23	3.96	5.2	5.3	5.1
1687	1	75	6	154	163	151	73	81	84	23.5	24.4	23.9	4.55	4.1	4.67	1.44	1.56	1.29	1.26	1.17	1.25	2.62	2.23	2.8	5.5	5.4	5.5
1688	1	74	6	154	149	180	94	82	89	23.6	24.5	22.8	5.46	4.86	4.95	1.51	1.84	1.41	1.5	1.2	1.3	3.43	3.01	3.04	7.4	8.9	7.2
1689	1	74	6	154	166	158	90	93	88	20.1	19.3	18.6	5.15	6.16	5.9	1.13	1.5	0.9	1.4	1.39	1.65	3.18	3.96	3.83	6.1	6.9	7.1
1690	1	66	5	154	148	156	84	89	82	24.1	23.1	23.3	4.51	4.35	4.15	3.03	3.24	4.88	0.94	1.03	0.86	2.27	2.06	1.37	6.5	8.2	8.8
1691	1	63	5	154	154	169	100	95	108	26.7	25.6	26.1	4.48	4.03	3.99	0.57	0.58	0.63	1.32	1.34	1.25	2.85	2.44	2.49	5.8	4.8	5.3
1692	1	69	5	154	155	153	92	80	89	22.97	23.07	23.04	5.51	5.82	5.56	1.06	1.59	0.96	1.28	1.23	1.36	3.64	3.68	3.68	5.3	5.6	5.2
1693	1	58	4	154	128	130	105	88	92	28.5	27.1	27.5	6.19	6.4	6.01	4.57	5.56	3.84	1.2	0.81	1.18	3.23	3.39	3.16	5	5.3	6.4
1694	1	40	3	154	149	127	106	104	88	28.2	28	27.5	5.62	5.2	4.89	2.28	2.52	1.42	1.14	1.05	1.07	3.22	3.19	3.33	10	13.2	12.6
1695	1	50	4	154	127	127	98	75	75	25.2	23.07	27.2	5.72	5.79	5.74	0.85	1.33	1.28	1.11	1.13	1.09	3.98	3.97	3.87	5.9	6.5	5.9
1696	1	33	2	154	126	131	96	82	87	28.4	27.3	27.5	5.88	5.07	5.36	5.3	3.46	3.58	1.38	1.37	1.36	2.94	3.01	3.03	5.5	5.1	5.1
1697	1	65	5	154	145	172	89	100	101	23.9	23.9	24	3.37	4.02	3.71	1.03	1.25	0.88	1.07	1.26	1.28	1.84	2.15	1.85	7	6.5	7.9
1698	1	58	4	154	161	149	89	78	81	25.4	24.9	24.4	5.05	5.7	5.46	2.29	2.12	2.52	1.31	1.37	1.27	2.84	3.67	3.35	6.2	6.7	6.8
1699	1	72	6	154	156	173	86	79	92	19.3	20.2	20.2	3.8	4.48	4.24	0.66	0.48	0.59	1.61	1.64	1.61	1.73	2.52	2.36	4.8	5	5.1
1700	1	61	5	154	153	150	91	94	90	29.2	29.1	28.8	4.28	3.95	4.64	1.53	1.28	1.4	0.84	0.88	0.98	2.97	2.7	3.06	6.7	5.5	6.9
1701	1	40	3	154	148	158	96	98	101	26.2	26.4	25.9	5.52	5.61	5.9	1.47	1.8	2.44	1.12	1.08	0.94	4.15	4.04	4.14	4.8	4.7	5
1702	1	34	2	154	138	137	93	83	81	24.8	25.3	26	4.51	4.58	5.07	1.76	1.6	2.22	1.14	1.19	1.02	2.45	2.62	2.81	5.1	5.4	5.4
1703	1	68	5	154	157	162	88	102	98	22.7	22.8	21.7	5.26	4.89	5.17	1.78	3.99	2.88	1.03	0.88	0.92	3.47	2.7	3.45	4.8	5.2	5.4
1704	1	65	5	154	147	152	97	88	90	23.6	23.5	23.5	4.06	6.14	6.15	2.15	3.76	3.43	1.15	1.19	1.06	2.23	3.65	3.89	5.2	5.6	5.3
1705	1	61	5	154	138	150	87	86	96	24.9	25.3	24.8	4.04	3.77	3.81	1.29	1.83	1.27	1.18	0.93	1.02	2.3	2.15	2.19	5.1	5.4	5.5
1706	1	36	2	154	140	148	88	90	93	23.7	23.6	24.3	4.31	3.88	3.6	0.91	0.71	0.59	0.94	0.9	0.84	3.14	2.82	2.55	5.3	5.5	5.7
1707	1	34	2	154	145	134	81	87	86	24.9	24.9	24.8	4.7	4.81	5.22	1.19	1.51	1.11	1.11	1.03	1.07	3.23	3.39	3.83	4.6	4.7	4.8
1708	1	52	4	154	150	151	99	97	95	24.8	24.3	26.2	5.39	5.16	4.84	4.15	3.48	3.78	1.03	1.23	1.01	2.22	2.32	2.55	5.1	5.5	5.2
1709	1	30	2	154	124	128	88	73	80	29.5	26.9	29.5	3.82	3.43	3.98	2.14	0.93	1.62	1	0.85	0.9	2.15	2.04	2.62	5.8	5.2	5.6
1710	1	53	4	154	163	167	113	113	118	24.9	24.7	25.5	5.16	5.11	4.71	1.15	1.55	0.95	1.43	1.5	1.46	3.32	2.84	2.86	5.9	6.1	5.8
1711	1	60	5	154	165	157	78	77	69	23.3	23.5	23.2	4.81	5.69	5.47	0.86	0.91	1.67	1.12	1.08	1.06	3.29	4.16	3.76	4.9	5.4	5.2
1712	1	53	4	154	182	178	97	113	109	26.1	26.1	25.3	5.89	5.74	5.8	1.72	1.63	2.26	1.67	1.45	1.35	3.66	3.51	3.5	5.8	5.6	6.2
1713	1	40	3	154	168	148	102	107	103	35	35.7	36.3	4.68	5.14	5.27	1.8	2.41	1.79	1.02	1.18	1.17	3.02	3.35	3.62	5.8	5.7	6
1714	1	54	4	154	146	144	100	81	82	23	23.07	22.3	5.48	5.56	5.72	1.81	2.16	1.53	0.97	0.91	0.99	3.49	3.38	3.84	5.7	5.5	5.6
1715	1	69	5	154	146	151	81	94	82	22.97	24	24.1	3.1	4.35	3.28	1.33	3.11	1.98	0.9	0.89	0.75	1.68	2.3	1.83	5.2	5.6	6.3
1716	2	67	5	146	127	156	84	75	100	24.7	23.07	22.8	5.52	7.27	4.68	2.57	3.62	2.64	1.42	1.37	1.46	2.08	2.73	1.53	10.5	9.2	9.3
1717	2	45	3	146	150	136	83	95	88	27.8	26.9	27.1	4.82	4.79	4.9	0.72	0.77	1.05	1.18	1.18	1.15	3.45	3.41	3.24	4.9	5.5	5.2
1718	2	79	6	146	139	143	83	85	74	19.8	19.7	20	5.08	5.46	5.52	1.12	0.93	1.56	1.45	1.6	1.38	3.05	3.27	3.5	5.7	5.9	5.8
1719	2	67	5	146	159	166	87	94	93	32	33	33.2	5.11	5.33	4.87	1.16	1.59	1.37	1.2	1.07	1.11	3.63	3.87	3.28	7.7	8.7	8.2
1720	2	55	4	146	139	139	81	93	98	20.9	20.2	21.6	4.69	4.33	4.93	1.82	0.82	0.92	1.18	1.41	1.52	2.99	2.53	3.08	4.8	4.8	5.2
1721	2	68	5	146	165	145	87	104	85	26.2	27.3	27.5	4.82	5.2	5.28	1.48	1.76	0.91	1.51	1.42	1.68	2.85	3.12	3.33	5.2	5.1	5.3
1722	2	91	6	146	195	169	67	90	81	22.97	25.6	26	4.87	4.78	4.94	0.45	0.68	0.58	2.13	2.09	2.19	2.56	2.53	2.43	5.4	5.2	5.1
1723	2	72	6	146	169	137	74	92	82	26.7	26.6	27.3	6.71	7.14	6.42	2.12	2.37	2.46	1.53	1.55	1.36	4.4	4.82	4.3	5.9	6.9	6.7
1724	2	69	5	146	149	166	81	79	87	21	21.6	20.4	6.07	5.76	5.94	0.86	1.02	0.89	2.06	1.92	1.77	3.76	3.62	3.81	6.1	5.7	5.7
1725	2	66	5	146	150	153	71	79	69	26	26.8	27	5.36	6.35	5.25	2.12	5.55	3.67	1.16	1.13	1.19	3.16	2.88	2.85	6.2	6.6	8.7
1726	2	64	5	146	149	163	78	95	99	19.5	23.07	21	6.1	4.84	5.88	2.24	1.42	1.95	1.14	1.43	1.29	4.19	2.87	3.93	5.4	5.9	5.9
1727	2	62	5	146	138	137	81	70	81	27.4	27.4	28.3	4.63	4.65	5.37	1.76	1.53	1.98	1.47	1.57	1.4	2.66	2.52	3.24	6.3	6.3	6.4
1728	2	58	4	146	140	135	78	78	70	27.6	28.3	29	4.66	5.91	4.07	2.09	1.42	1.73	1.01	1.14	1.14	2.84	3.84	2.23	5.2	5.5	5.7
1729	2	72	6	146	151	168	72	85	86	20.5	20.8	19.6	5.23	5.08	4.43	1.37	1.8	1	1.37	1.25	1.39	3.48	3.21	2.51	5.4	5	5.4
1730	2	63	5	146	165	155	64	58	65	23.4	23.9	24	3.46	4.59	4.71	1.61	2.65	6.16	1.04	1.03	0.92	1.87	2.56	1.79	7.8	7.3	9.3
1731	2	47	3	146	144	162	83	91	100	24.3	23.9	23.1	5.2	5.82	5.66	0.88	0.88	0.95	1.41	1.37	1.51	3.59	3.01	3.83	5.1	5.2	5.3
1732	2	47	3	146	150	153	97	89	99	25	25.9	25.6	6.15	5.8	5.72	1.11	0.67	0.76	1.62	1.6	1.8	3.76	4.03	3.25	5.3	5.4	5.6
1733	2	83	6	146	165	161	75	74	84	21.2	20.3	19.4	4.72	5.41	5.07	1.73	1.91	1.93	1.05	1.14	1.28	2.92	3.44	2.91	6.2	5.8	5.7
1734	2	83	6	146	162	142	73	76	80	25.8	25.4	23.1	4.29	5.01	5.17	2.92	2.8	3.01	1.12	1.16	0.82	2.16	2.61	2.66	6.05	5.4	5.8
1735	2	81	6	146	148	137	83	85	76	22.9	23.2	22.8	6.5	6.31	7.24	2.17	2.19	1.68	1.12	1.07	1.17	4.13	4.12	4.97	5.2	5.4	5.4
1736	2	76	6	146	160	165	74	81	90	25.1	25.8	25.6	4.65	4.53	4.87	1.03	1.03	0.86	1.37	1.3	1.44	2.83	2.78	3	5.2	5.6	5
1737	2	74	6	146	143	146	72	64	65	21.2	21.6	20.5	5.18	5.43	5	1.2	1.07	1.33	1.39	1.4	1.32	3.37	3.68	3.24	6.6	6	7.6
1738	2	73	6	146	128	133	84	77	85	22.1	23.2	23.9	5.26	5.59	5.83	1.67	2.34	2.47	1.27	1.37	1.36	3.12	3.01	3.03	5.1	5	5.2
1739	2	67	5	146	134	159	86	81	114	23.3	22.1	22.6	3.19	4.25	5.03	2.38	2.12	3.18	1.08	1.03	0.99	1.35	2.2	2.77	7.8	7.9	8.6
1740	2	66	5	146	146	159	60	65	65	20.8	19.6	19.4	5.87	5.9	6.35	1.77	1.37	1.76	1.44	1.42	1.36	3.84	3.99	3.03	5.2	4.9	5.3
1741	2	66	5	146	152	171	84	90	95	17.6	17.1	16.2	4.81	4.65	4.71	0.96	0.71	0.81	1.49	1.6	1.36	2.85	2.64	3.03	5.4	5.2	5.4
1742	2	63	5	146	153	132	88	85	80	27.9	29.6	28.1	5.19	5.79	5.42	2.08	2.1	1.46	1.02	1.17	1.07	3.48	3.78	3.86	6.2	5.6	5.9
1743	2	62	5	146	158	152	64	78	81	28.1	28.7	27.3	6.13	6.02	6.03	2.55	1.78	1.54	1.43	1.43	1.54	4.08	4.44	4.26	5.6	5.6	5.6
1744	2	60	5	146	152	150	68	67	65	22	22	24.2	6.26	5.37	5.92	1.99	1.97	2.09	1.56	1.37	1.42	3.49	3.01	3.31	4.7	4.8	5.1
1745	2	55	4	146	141	137	81	71	63	23.3	22	21.5	6.61	5.85	5.6	1.48	1.08	1.96	1.41	1.37	1.36	4.6	3.01	3.03	4.8	5	5.3
1746	2	52	4	146	141	140	86	87	91	22.9	23.2	23.5	7.26	7.15	7.58	3.76	2.44	2.21	1.31	1.37	1.41	4.67	3.01	5.63	4.9	4.7	5.3
1747	2	50	4	146	145	125	83	79	85	24.5	24.1	22.3	4.2	4.42	4.82	0.82	0.59	1.08	1.41	1.51	1.78	2.54	2.73	2.89	5.2	4.7	5.1
1748	2	49	3	146	154	144	90	87	89	27.4	28.2	28.6	5.35	5.24	5.02	1.56	1.84	0.94	1.61	1.37	1.36	3.19	3.01	3.03	6	6.8	7.6
1749	2	47	3	146	137	147	94	90	85	21.7	20.6	20.5	4.39	5.16	5.08	0.57	0.55	0.46	1.59	1.63	1.57	2.42	3.16	3.19	5.1	5.1	5.1
1750	2	46	3	146	140	131	93	86	86	22.9	22.6	22.8	4.35	4.32	4.36	1.04	1.14	0.67	1.26	1.12	1.26	2.78	2.74	2.81	5.9	5.9	5.7
1751	2	60	5	146	155	126	69	73	63	25.7	26.3	25.8	4.86	5.09	5	1.15	1.3	1.16	1.58	1.54	1.49	2.92	3.16	3.07	5	5.1	5
1752	2	73	6	146	142	141	90	87	78	23.9	24	24.1	5.52	5.9	5.64	1.24	1.16	0.84	1.22	1.2	1.32	3.81	4.32	3.94	5.2	5.3	5.7
1753	2	31	2	146	158	145	84	92	88	32.4	23.07	23.04	4.44	4.49	3.77	0.87	1.44	1.03	1.63	1.37	1.36	2.39	3.01	3.03	5	5.8	6.1
1754	2	28	1	146	130	125	73	63	69	21.1	21.2	20.9	5.1	4.59	5	1.14	0.66	0.74	1.45	1.61	1.54	3.1	2.64	2.91	5.2	5	5.6
1755	2	53	4	146	129	119	75	62	63	26.7	28.2	28.2	4.56	4.59	4.55	1.1	1.39	1.82	1.18	1.05	1	2.66	2.84	2.74	5.8	5.5	5.8
1756	2	43	3	146	122	116	81	73	72	19.9	19.9	19.6	4.67	5.51	5.55	0.94	1.2	1.13	1.38	1.47	1.36	2.94	3.58	3.03	5.4	5.2	5.4
1757	2	35	2	146	139	151	98	85	87	21.1	21.8	21.8	6.01	4.98	6.28	0.98	0.88	1.07	1.45	1.37	1.46	4	3.01	4.09	4.8	5.3	5.4
1758	2	26	1	146	104	116	104	58	75	21.9	20	20.3	3.45	4.23	3.91	0.44	0.52	0.88	1.37	1.68	1.31	1.74	2.06	2.24	5.1	4.6	5.2
1759	2	53	4	146	125	151	81	78	92	19.1	19.3	20	6.47	5.68	6.36	1.48	1.38	1.48	1.84	1.81	1.66	3.77	3.11	3.58	5.34	5.2	5.5
1760	2	49	3	146	135	149	94	90	94	23.5	23.9	24.1	5.64	5.83	6.46	1.95	1.68	1.61	1.13	1.11	1.13	3.85	4.08	4.48	6.28	6.5	6.4
1761	2	50	4	146	112	134	75	70	77	21.9	21.5	20.9	5.2	5.1	6.3	1.4	1.52	1.21	1.18	1.18	1.34	3.26	3.35	4.52	5.2	4.7	4.9
1762	2	53	4	146	119	108	63	65	56	21.4	21.1	20.7	5.73	5.94	6.87	1.35	1.19	1.43	1.32	1.44	1.4	3.85	3.92	4.71	6.3	5.5	5.9
1763	2	41	3	146	117	135	81	76	84	19.8	19.9	20	3.82	3.81	3.69	0.87	0.95	0.55	2.02	2.02	2.07	1.31	1.5	1.34	5.2	5.5	5.5
1764	1	63	5	153	154	154	80	81	80	22.1	21.5	22.3	5.28	5.78	6.19	2.15	1.77	2.54	0.92	0.99	1.03	3.99	4.16	4.53	5.3	5.7	5.8
1765	1	35	2	153	140	127	94	90	89	26.6	25.8	25.5	4.44	4.55	4.13	1.98	2.04	1.25	1.08	1.05	1.13	2.52	2.96	2.65	5.3	5.1	5.4
1766	1	75	6	153	140	136	64	88	65	24.8	25.6	26.8	3.6	5.9	3.95	0.55	0.87	0.65	1.51	1.37	1.54	1.73	3.01	2.03	5	5.3	5.5
1767	1	53	4	153	144	116	100	86	76	25.8	25.4	25.9	6	3.69	4.18	2.99	1.64	2.22	0.9	0.83	0.85	3.98	2.29	2.62	4.8	5.3	5.2
1768	1	44	3	153	153	137	88	91	91	25.9	25.9	25.7	4.95	5.12	4.24	1.7	7.62	3.34	1.27	0.87	1.02	2.9	1.95	1.99	5.3	5.7	5.5
1769	1	84	6	153	132	170	67	68	76	20	20.4	19.1	4.62	5.02	5.09	0.54	0.53	0.5	1.71	1.91	1.83	2.49	2.7	2.9	4.88	5.2	5
1770	1	69	5	153	156	132	91	93	86	24.1	24	24.1	3.36	3.81	4.3	0.97	1.42	1.58	0.63	0.63	0.58	2.39	2.69	3.28	8.9	12.9	16.4
1771	1	68	5	153	133	147	75	72	79	28.5	26.2	26.1	3.21	3.5	3.46	2.06	1.14	1.21	0.93	1.37	1.36	1.64	3.01	3.03	7.2	6.2	6.4
1772	1	50	4	153	135	149	111	90	93	21.7	21.3	19.6	4.35	4.36	4.61	1.33	1.19	0.78	1.18	1.23	1.29	2.87	2.82	3.01	4.4	4	4.5
1773	1	49	3	153	126	137	92	81	87	27.9	27.6	28.1	4.84	5.15	4.9	1.82	2.5	1.62	0.96	1.37	0.92	3.13	3.01	3.48	5.8	6.2	5.7
1774	1	45	3	153	150	145	95	101	92	25.6	25.7	25.8	4.88	4.44	4.36	2.2	1.92	1.56	1.19	1.37	1.18	3.01	3.01	2.79	5.5	5.9	6.3
1775	1	29	1	153	149	146	87	84	86	26.1	27.8	27.9	5.39	5.66	5.69	1.75	3.09	2.36	1.08	1.03	1	3.66	3.52	3.89	5.2	5.2	5.3
1776	1	67	5	153	155	155	91	85	87	23.4	24.3	25.1	5.1	5.12	5.02	1.71	4.23	0.75	1.14	0.79	1	3.49	2.53	3.66	6.2	6.2	5.7
1777	1	66	5	153	176	152	82	89	83	25.3	24.4	25.1	4.27	4.61	5.04	0.92	1.68	1.96	0.98	1.13	1.03	2.96	3.06	3.38	5.2	5.1	5.4
1778	1	43	3	153	146	141	90	83	81	21.9	23.8	21.6	4.79	4.83	4.4	1.78	2.09	1.86	0.97	0.95	0.97	2.8	3.04	2.77	5.9	5.7	5.7
1779	1	36	2	153	158	125	87	97	85	26.3	26	26.5	6.37	6.1	5.57	2.47	2.98	1.55	1	1.01	0.98	4.61	3.8	4.01	13.4	14.8	13.5
1780	1	32	2	153	148	138	112	98	89	35.4	33.8	32.8	4.47	5.09	4.65	1.2	1.04	0.65	1.04	1.29	1.21	3.17	3.48	3.25	5	4.7	4.9
1781	1	84	6	153	136	174	76	70	76	24.2	24.3	23.5	4.21	4.62	4.13	1.92	0.85	1.23	0.96	1.17	1.04	2.18	2.96	2.39	5	4.9	5.1
1782	1	71	6	153	150	167	104	97	105	26.2	26.1	25.9	3.5	3.85	3.68	1.7	1.8	1.05	0.87	0.91	0.91	1.89	2.14	2.04	5.3	5.3	5.6
1783	1	54	4	153	159	146	96	94	86	24.2	25.2	23.3	4.1	4.11	4.02	0.77	0.68	0.7	1.04	1.08	1.24	2.58	2.75	2.54	4.8	5	5.7
1784	1	53	4	153	134	155	93	83	97	27.4	25.8	25.8	4.62	3.88	3.96	1.42	0.87	1.1	0.92	0.89	0.9	3.24	2.77	2.62	8.9	7.3	6.7
1785	1	46	3	153	154	149	96	95	93	26.2	26	26.3	4.99	4.37	4.93	1.31	1.73	1.51	1	0.93	0.92	3.36	2.89	3.36	5.75	5	5.6
1786	1	36	2	153	153	148	104	107	105	26.2	26.2	26.5	3.95	3.52	3.98	4.08	4.11	3.17	1	1.06	1.11	1.96	1.69	2	4.9	5.3	5.1
1787	1	79	6	153	133	156	80	79	77	24	23.4	23.4	4.74	5.06	4.71	0.99	1.11	1.36	1.02	0.97	1.01	3.09	3.6	3.04	5.8	5.5	5.4
1788	1	64	5	153	160	181	82	89	82	27.2	27.1	28.2	5.86	5.01	5.26	1.41	1.35	1.57	1.49	1.41	1.37	3.6	3.04	3.01	4.9	5	5.3
1789	1	72	6	153	154	155	91	83	89	23.1	23.1	22.7	5.34	5.49	5.87	1.73	0.86	1.97	1.34	1.32	1.31	3.34	3.77	3.76	4.8	5.1	5
1790	1	55	4	153	141	122	105	98	82	20.4	20.2	20.3	4.99	4.8	4.79	1.08	1.04	1.21	1.3	1.24	1.24	3.37	2.91	3.01	4.6	4.8	4.5
1791	1	57	4	153	148	135	101	95	82	24	24.6	24.2	4.18	4.3	5.01	1.86	3.66	1.87	1.06	0.85	1.09	2.13	2.07	3.08	5.5	5.5	5.8
1792	1	36	2	153	149	124	92	96	81	27.9	26.2	27.4	5.09	5.95	5.22	2.51	3.16	1.34	1.01	1.24	1.09	3.3	3.64	3.64	5.2	4.8	5.3
1793	1	45	3	153	149	146	97	99	82	27.4	26.5	26.5	4.18	4.23	3.78	0.92	0.75	0.7	1.1	1.25	1.2	2.75	2.6	2.23	5	4.8	5.1
1794	1	52	4	153	152	133	96	99	87	28.6	28.6	28.6	5.12	5.06	4.98	1.59	1.81	0.99	0.75	0.74	0.76	3.96	2.99	3.81	4.9	5.2	5.1
1795	2	46	3	145	118	133	75	70	77	21.5	21.7	21.5	4.54	4.63	4.67	0.85	0.92	1.25	1.46	1.47	1.34	2.62	2.3	2.97	4.5	4.7	4.9
1796	2	47	3	145	155	156	86	105	102	22.97	26.2	26.5	5.2	4.46	4.83	5.7	3.41	2.2	0.83	0.97	1.13	1.97	1.59	2.96	5.2	5.4	5.6
1797	2	51	4	145	127	135	100	85	92	22.2	19.3	20.9	4.71	4.7	4.81	0.86	0.57	0.97	1.56	1.77	1.57	2.84	2.5	2.69	4.4	4.5	4.6
1798	2	90	6	145	161	120	101	74	60	25	25.6	26.8	5.25	4.94	5.46	2.21	1.75	2.08	1.16	1.18	1.21	3.3	3.1	3.35	6.3	6.6	7.7
1799	2	81	6	145	142	145	78	75	72	23.4	23.5	22.3	3.63	3.78	2.77	3.25	2.14	1.94	0.59	0.62	0.69	1.54	2.06	1.37	5.6	5.9	5.7
1800	2	76	6	145	127	127	95	75	75	24.7	23.07	23.04	6.46	4.27	4.32	1.97	1.19	0.98	0.93	1.27	1.31	4.44	2.58	2.6	6.1	6	6
1801	2	74	6	145	139	145	70	106	73	20.7	20.6	21.6	4.59	4.61	4.53	1.29	0.86	0.95	1.29	1.39	1.24	2.76	3.06	3.06	5.1	5.2	5.4
1802	2	64	5	145	140	149	72	74	80	20.5	20.4	20	4.95	5.52	5.65	4.7	5.23	3.12	1.07	1.02	1.05	1.97	2.62	3.25	7.3	6.8	7.4
1803	2	50	4	145	129	138	83	83	91	27.2	28.1	27.2	5.44	6.03	5.11	0.85	1.37	1.52	1.43	1.26	1.17	3.87	4.19	3.45	4.9	4.9	4.7
1804	2	48	3	145	147	164	90	92	98	24.7	24.1	25.1	3.93	4.33	4.28	0.98	0.91	1.29	1.54	1.39	1.34	1.94	2.39	2.34	5.3	5.5	5.6
1805	2	47	3	145	145	135	83	88	90	22.97	23.07	23.04	7.19	5.66	5.96	0.8	0.68	1.05	1.52	1.31	1.17	5.22	4.29	4.43	5.6	5.9	5.5
1806	2	44	3	145	137	135	95	70	89	21.4	21.9	20.5	3.46	3.23	4.34	0.46	0.54	0.78	1.57	1.38	1.36	1.67	1.81	2.43	5.5	5.4	4.8
1807	2	76	6	145	130	164	87	71	92	21.2	21.3	22.4	4.19	4.87	5.25	0.98	0.92	0.93	1.28	1.74	1.73	2.58	2.66	3.01	5.3	5.4	5
1808	2	73	6	145	151	159	67	75	75	26	25.8	25.9	3.28	3.86	3.69	1.37	2.16	2.24	1.25	1.33	1.16	1.58	1.81	1.85	5.8	5.9	5.8
1809	2	72	6	145	140	177	86	92	103	18.7	17.5	18.5	5.9	3.78	4.09	0.89	0.95	0.73	2.17	2.11	2.23	2.94	1.27	1.36	5.9	6.3	7
1810	2	71	6	145	143	119	86	85	70	19.4	19.6	18	5.84	4.35	5.56	1.86	1.66	0.5	1.35	0.98	1.58	3.6	2.82	3.44	5.4	5.4	5.7
1811	2	66	5	145	138	166	87	83	92	21.4	23.07	22.1	6.6	5.74	6.72	1.48	1.26	1.41	1.48	1.25	1.41	4.33	3.83	4.68	4.8	5.9	5.3
1812	2	65	5	145	163	160	85	81	76	22.2	22.2	22.8	6.34	6.39	5.53	1.41	1.07	1.06	1.84	1.53	1.36	4.17	4.17	3.03	4.9	5.5	6.6
1813	2	63	5	145	163	179	71	71	74	23.3	25.2	22.6	7	6.87	7.69	0.94	1.45	1.08	1.68	1.65	1.98	4.74	4.57	5.4	4.7	5	5.7
1814	2	61	5	145	136	132	93	77	82	22.1	21.7	22.4	6.05	6.41	7.3	1.3	1.5	1.57	1.16	1.26	1.43	4.41	4.02	5.25	5.2	5.3	5.3
1815	2	60	5	145	136	131	77	85	81	20.8	22.7	23.1	4.67	4.25	4.15	0.77	0.52	0.62	1.79	1.61	1.36	2.51	2.22	3.03	5.1	5.2	5.3
1816	2	59	4	145	169	148	87	86	83	28.2	28.4	27.6	5.5	6.04	5.81	1.96	1.62	1.68	0.97	1.1	1.1	3.74	4.44	4.05	6.4	6.8	6.4
1817	2	53	4	145	139	165	95	83	86	24	23.7	24.7	6.5	7.14	7.93	1.94	2.61	2.51	1.46	1.78	1.71	4.29	4.88	5.59	4.7	5	4.9
1818	2	53	4	145	127	139	78	71	79	22.3	21.9	22	5.37	5.83	6.33	0.42	0.67	0.57	2.15	2.07	2.01	2.87	3.51	3.69	5	5.3	5.4
1819	2	54	4	145	143	140	85	82	81	25.4	25.7	24.6	6.57	6.15	6.78	1.9	2.51	1.5	1.52	1.29	1.7	4.51	3.9	4.47	4.8	4.7	5
1820	2	52	4	145	149	127	91	79	75	17.5	18.8	23.04	6.76	6.36	3.41	0.78	1	0.67	1.48	1.48	1.5	4.98	4.39	1.69	15.6	8.7	5.51
1821	2	47	3	145	119	142	71	78	85	19.4	20.2	20.1	5.58	5.41	5.69	0.49	0.87	1.33	2.11	1.88	1.67	3.27	3.02	3.27	5.1	5.1	5.5
1822	2	47	3	145	141	151	89	87	95	26.1	26.1	26.1	6.1	5.29	7.18	1	1.17	1.26	1.58	1.52	1.73	4.23	3.54	4.78	5.2	5.9	6.4
1823	2	47	3	145	144	133	87	91	69	26.2	25.3	26.6	4.94	5.13	5.76	0.95	1.1	1.11	1.47	1.37	1.28	2.9	3.01	3.84	4.6	5.1	5.4
1824	2	47	3	145	170	161	93	106	100	33.2	23.07	23.04	4.18	4.86	5.49	1.43	2.44	2.41	1.22	1.37	1.42	2.68	3.01	3.55	6	6.8	8
1825	2	47	3	145	136	149	93	92	103	26.1	27	27.9	4.93	5.13	5.6	2.04	1.85	2.92	1.15	1.37	1.14	2.91	3.01	3.33	5.7	6	6
1826	2	45	3	145	152	137	88	92	84	23.9	25	23.2	5.59	5.71	5.9	1.23	1.29	0.87	1.59	1.37	1.51	3.58	3.01	3.9	5.6	5.9	6.6
1827	2	43	3	145	133	118	90	81	76	23	23.6	23.1	4.28	3.52	3.8	0.7	0.74	0.8	1.96	1.37	1.94	2	3.01	1.58	4.6	4.3	4.9
1828	2	35	2	145	139	152	89	91	101	26	27.1	26.8	4.95	5.06	5.04	0.98	0.77	1.4	1.26	1.37	1.36	3.21	3.01	3.03	4.9	5.2	4.8
1829	2	71	6	145	127	127	72	75	75	26.5	23.07	23.04	3.91	5.03	4.29	1.14	2.04	2.92	1.25	1.37	1.36	2.33	3.01	3.03	7.8	10.4	10.2
1830	2	71	6	145	162	158	82	100	92	31	31.8	33.4	4.84	4.84	4.87	1.04	0.85	0.98	1.3	1.37	1.32	2.99	2.94	2.91	5	4.6	4.8
1831	2	49	3	145	151	149	75	82	82	17.4	17.5	18.1	6.38	6.37	6.06	2.35	1.83	1.79	1.27	1.41	1.38	3.93	4.36	4.02	5.5	5.6	6.1
1832	2	78	6	145	169	161	64	76	63	18	18.4	16.7	5.24	4.18	4.48	0.8	0.9	0.6	1.86	1.37	1.36	2.77	3.01	3.03	5.2	5.5	5.6
1833	2	68	5	145	127	147	79	70	68	28.2	25.6	24.3	4.26	4.11	3.89	4.11	2.07	1.96	1	1.09	1.08	2.03	2.56	2.06	7.9	7.1	5.6
1834	2	40	3	145	128	142	94	86	94	21.5	22.1	22.2	6.03	6.73	7.36	0.96	1.06	1.56	2.05	1.37	2.05	3.62	3.01	4.44	5.3	5.5	5.6
1835	2	51	4	145	143	138	86	94	89	22.5	21.1	21.9	4.15	3.99	3.83	0.82	0.84	1.25	1.41	1.38	1.2	2.33	2.12	1.94	4.9	4.9	4.9
1836	2	47	3	145	143	121	84	91	86	22.3	23.1	22.5	5.16	4.53	5.17	0.93	0.75	1.36	1.67	1.42	1.41	2.82	2.64	3	4.8	5	5
1837	2	88	6	145	154	150	72	68	68	21.8	21.9	20	4.05	4.56	4.15	0.6	0.63	0.58	1.86	1.83	1.82	1.79	2.36	2.14	5.1	5.2	5
1838	2	67	5	145	121	142	81	69	80	17.7	18.5	18.1	5.22	5.26	5.1	1.36	1.59	1.17	1.74	1.67	1.58	2.91	2.96	2.97	5.2	5.2	5.6
1839	2	67	5	145	165	177	87	103	90	23.8	24.4	23.5	5.54	6.52	6.48	2.15	1.03	1.47	1.19	1.69	1.46	3.51	4.49	4.45	5.2	5.8	6.2
1840	2	57	4	145	141	124	87	87	92	21.8	20.6	21.1	5.85	5.83	5.28	2.23	1.63	1.45	1.27	1.24	1.26	3.64	3.87	3.45	6.6	6.4	6.6
1841	2	46	3	145	162	160	99	95	96	21.6	21.3	21.2	4.33	4.61	4.87	1.01	0.91	1.34	1.58	1.55	1.51	2.43	2.91	2.78	5.2	5	5.1
1842	2	32	2	145	139	144	95	88	99	22.9	21.7	23.3	3.57	3.54	3.8	0.57	0.93	0.77	1.45	1.16	1.36	1.75	1.91	2.05	5.1	5	5
1843	2	34	2	145	147	127	91	86	75	24.6	24.9	23.04	4.92	5.85	5.25	2.55	2.99	2.19	0.99	1.19	1.04	3.15	3.92	3.44	4.8	4.7	5
1844	2	31	2	145	121	112	87	75	72	26.3	23.7	23.9	4.87	6.42	6.68	1.36	1.08	1.32	1.38	1.25	1.36	2.94	4.76	3.03	5.8	4.7	4.9
1845	2	65	5	145	127	127	77	75	75	24	23.07	23.04	4.14	3.79	3.97	2.25	1.93	1.82	1.19	0.92	1.08	2.36	2.3	2.16	4.9	5	5
1846	2	57	4	145	139	131	77	82	80	21.4	22	23.2	4.86	4.34	4.36	1.34	0.84	1.13	1.43	1.44	1.24	2.68	2.39	2.52	4.9	4.9	5
1847	2	47	3	145	130	131	90	89	70	30	29.8	28.9	5.08	4.9	5.54	1.86	1.32	0.81	1.06	1.18	1.29	3.35	3.4	3.89	5.9	6.5	7.1
1848	2	62	5	145	161	156	82	94	97	21.3	21.1	21.4	6.49	6.73	6.05	2.57	2.67	9.62	1.37	1.26	0.94	3.64	3.61	1.58	4.8	4.8	5.3
1849	1	33	2	152	156	162	94	98	103	32	32.8	31.2	5.66	6.41	5.81	2.53	3.08	2.44	0.96	1	0.9	4.05	4.49	4.21	5.6	5.8	5.4
1850	1	58	4	152	161	145	95	98	85	27.9	28.5	27.2	5.02	5.5	5.07	5.4	4.06	3.38	0.92	0.99	0.87	1.82	2.87	2.85	5.2	5.2	5.1
1851	1	50	4	152	133	126	97	90	76	26.8	26.6	24.3	5.91	6.18	5.6	4.1	4.3	1.41	0.87	0.95	1.07	3.57	3.1	3.83	5.1	5.3	5.1
1852	1	33	2	152	100	101	79	51	57	24.5	23.8	23.6	3.99	4.02	4.32	1.35	1.4	0.89	1.13	1.37	1.15	2.38	3.01	2.73	5.3	5.2	5.4
1853	1	78	6	152	185	170	86	83	75	27.2	29	28.2	4.98	7.04	6.06	1.66	1.57	1.84	1.47	1.37	1.36	2.91	3.01	3.03	5.1	6	5.8
1854	1	71	6	152	141	167	87	84	88	18	18.9	19	7.12	6.01	6.29	2.27	3.21	1.48	1.19	1.1	1.45	4.87	3.37	4.19	4.9	5.3	5.6
1855	1	62	5	152	149	143	84	93	88	24.6	26.1	25.3	4.1	3.82	3.55	1.16	1.24	1.24	1.11	1.01	0.93	2.57	2.27	2.12	6.4	6.6	6.9
1856	1	70	6	152	176	182	91	99	105	21.5	22	21.8	5.71	5.45	6.4	1.34	1.78	1.76	1.17	1.1	1.16	4.01	3.86	4.9	5.2	5.7	7.6
1857	1	68	5	152	153	167	85	90	98	26.1	26.3	26.3	5.67	5.28	5.65	3.41	1.76	3.46	1.19	1.25	1.14	2.7	2.93	2.72	5.4	6.1	5.8
1858	1	68	5	152	139	152	91	84	88	25.7	26.7	26.3	6.35	6.25	6.16	2.85	2.25	2.77	1.07	1.02	0.97	3.8	4.12	3.98	5.9	5.4	5.7
1859	1	67	5	152	146	128	85	88	85	24.8	24.2	25.4	3.92	4.08	4.38	0.64	0.72	0.77	1.45	1.63	1.56	2.16	1.99	2.45	5.6	5.9	5.7
1860	1	63	5	152	137	143	88	83	77	22	21.6	21.3	5.11	4.8	4.44	2.85	2.18	1.83	1.42	1.62	1.2	3.08	2.81	2.73	4.9	4.7	4.9
1861	1	62	5	152	134	146	77	79	88	26	26.1	25.7	4.9	5.02	5.13	1.17	2.05	1.45	1.03	1.03	1	3.5	3.55	3.75	7.3	7.8	8.3
1862	1	53	4	152	144	148	92	83	90	27.7	27.6	26.9	4.29	4.32	4.35	2.37	1.98	1.82	1.12	1.06	1.15	2.41	2.34	2.57	4.6	4.8	4.9
1863	1	70	6	152	173	164	80	90	83	25.5	26.1	27.8	5.32	5.52	5.19	1.23	2.47	2.55	1.08	0.95	1	3.53	3.7	3.11	6.4	6	6.1
1864	1	67	5	152	146	146	90	76	88	24.7	25.3	24.6	5.37	5.17	5.51	0.69	0.54	0.99	1.34	1.38	1.41	3.7	3.47	3.48	6.1	5.6	6
1865	1	64	5	152	134	169	72	69	80	21.8	21.8	22.3	4.67	4.08	4.56	1.03	0.77	1.61	1.24	1.1	1.11	2.98	2.4	2.85	7.3	6.5	8.2
1866	1	41	3	152	150	135	94	98	86	33.2	34	31.4	4.45	4.77	4.86	2.25	2.11	1.53	0.75	0.77	0.8	3.34	3.58	3.45	5.75	5.4	5.5
1867	1	87	6	152	146	151	81	54	56	21.9	22.7	23.1	4.93	4.89	5.63	1.11	1.2	1.73	1.74	1.38	1.71	2.89	3.02	3.2	6.6	7.5	8.3
1868	1	77	6	152	146	143	45	55	71	19.5	20.4	20.1	4.09	3.69	4.24	0.75	0.65	1.16	1.33	1.2	1.11	2.14	2.07	2.6	5	5.1	5
1869	1	68	5	152	149	146	96	99	92	24	24.3	25.4	4.56	4.89	4.78	0.61	0.42	1.07	1.44	1.47	1.27	2.74	3.35	3.08	4.7	4.8	5
1870	1	66	5	152	136	146	92	81	89	25.9	26.1	26	4.48	4.3	4.42	2.25	1.77	2.06	0.88	0.88	0.82	2.84	2.83	2.87	6.1	5.9	6
1871	1	65	5	152	125	138	90	86	76	23.6	24.8	24.1	4.4	4.93	4.32	1.58	2.01	1.57	1.16	1.08	1.06	2.67	3.05	2.59	5.3	6.3	5.1
1872	1	47	3	152	131	139	74	72	87	28.1	26.9	27.5	5.33	4.4	5.48	1.23	1.05	2.25	1.34	1.37	1.19	3.75	3.01	3.77	5.8	5.2	5.2
1873	1	24	1	152	143	146	90	81	93	33	34.1	35	4	4.25	4.17	0.91	1.02	0.93	1.29	1.25	1.4	2.37	2.6	2.58	4.9	5.4	5.3
1874	1	64	5	152	135	138	111	90	83	21.7	22.4	21.7	5.2	5.83	5.13	1.28	1.2	0.83	1.36	1.23	1.04	3.74	4.33	3.77	5.1	5.6	5.3
1875	1	55	4	152	148	151	99	91	95	23.8	23.1	24	4.92	5.06	5.44	0.99	1.13	1.33	1.13	1.2	1.16	3.25	3.35	3.58	5.2	5	5.7
1876	1	46	3	152	144	154	87	90	89	29.9	30.1	30	5.46	4.94	5.28	1.58	2.45	1.86	1.05	0.99	0.97	3.78	3.05	3.63	5.4	5.8	5.7
1877	1	38	2	152	152	164	84	92	99	24.6	25.6	25.7	4.68	4.92	4.87	1.71	1.05	1.63	1.12	1.37	1.36	2.93	3.01	3.03	4.9	5.7	6
1878	1	66	5	152	142	160	91	84	91	27.4	26.7	26.1	6.72	7.55	7.61	9.8	14.69	14.32	0.87	0.82	0.82	1.88	1.7	1.68	9.1	8.7	10.9
1879	1	61	5	152	156	147	90	101	87	24.2	24.3	25	5.17	5.39	6.75	2.9	4.64	2.54	1.12	1.14	1.16	3.11	2.96	4.35	5.6	5.6	6
1880	1	60	5	152	160	156	87	92	82	26.9	26.3	27.2	3.59	3.45	3.36	2.11	2.03	1.33	0.91	1.02	0.95	2.08	1.87	1.98	4.9	4.8	5
1881	1	45	3	152	136	159	91	92	106	28.8	29.7	27.9	6.06	6.26	6.22	2.09	2.5	2.3	1.16	1.23	1.26	4.4	4.42	4.28	5.3	5.5	5.5
1882	1	35	2	152	169	159	93	98	94	28.1	26.4	26.8	5.32	5.04	4.98	1.52	2.17	1.5	1.04	1.03	1.07	3.6	3.4	3.34	6.1	6.6	7.1
1883	1	65	5	152	155	142	87	93	89	27.3	27.1	27.9	5.36	5.2	5.41	2.79	2.46	1.93	1.28	1.15	1.23	3.03	3.41	3.39	5.4	5.8	5.7
1884	1	58	4	152	159	144	105	104	96	23.1	20.8	23.5	5.4	3.44	5.33	1.43	0.92	1.13	1.55	1.21	1.41	3.43	1.66	3.67	5.5	5.5	5.6
1885	1	34	2	152	110	106	74	66	70	24.2	24.3	24.8	5.33	5.6	5.89	1.24	1.83	2.27	0.95	0.96	0.95	3.83	3.9	3.96	4.5	4.9	5
1886	1	70	6	152	146	157	80	88	81	24.4	24.1	23.5	5.3	5.85	4.87	1.13	1.13	1.28	1.58	1.36	1.51	3.24	3.94	2.88	5.9	6.6	6.1
1887	1	52	4	152	132	123	92	74	83	21	20.8	19.4	4.72	4.78	5.28	2.17	2.67	2.06	0.88	1.01	0.99	3.13	3.17	3.55	5.3	5	5.4
1888	1	56	4	152	114	123	95	72	76	25.1	25.5	24.8	5.26	4.77	4.97	1.52	1.46	1.63	1.31	1.08	1.15	3.09	2.88	2.88	6	5.5	5.8
1889	1	55	4	152	133	154	97	80	93	23.5	22.9	23.7	5.03	5.94	5.53	3.59	2.76	2.02	0.93	1.06	1.01	2.91	3.57	3.62	4.7	5.2	5.2
1890	1	47	3	152	161	149	109	103	104	24.2	24.8	24.2	6.99	7.5	6.39	2.65	4.42	3.63	1.22	1.12	1.17	2.95	2.64	2.2	5.5	5.2	5
1891	1	87	6	152	152	143	69	71	63	20.6	21.2	20.8	5.31	6.18	5.64	1.22	1.15	1.35	1.22	1.09	1.08	3.76	4.48	3.99	5.8	6	5.8
1892	1	24	1	152	141	156	88	87	100	28	29.4	29.4	4.38	4.32	4.53	1.26	1.53	2.02	1.15	1.15	1.02	2.84	2.8	2.85	5.2	4.9	5.7
1893	1	46	3	152	144	157	100	98	99	23.6	24	24.2	5	5.16	5	1.38	1.16	1.11	1	1.1	0.96	3.32	3.56	3.57	4.8	4.9	5.3
1894	1	72	6	152	134	154	77	67	77	26.2	26.2	26.5	4.12	3.98	4.26	2.59	1.89	3.35	1.21	1.13	1.19	2.31	2.34	2.33	5.6	5.8	5.5
1895	1	44	3	152	142	154	94	90	106	23.4	23.6	23.5	4.92	5.22	5.35	1.5	0.93	1.79	1.27	1.57	1.43	3.04	3.52	3.38	5.1	5.8	5.1
1896	2	41	3	144	140	137	78	86	82	23	23.4	24.2	4.55	5.24	5.55	1.88	1.99	2.09	1.07	1.22	1.38	2.86	3.19	3.54	5.4	6	6.2
1897	2	57	4	144	125	119	86	76	73	23.2	22.7	22.2	7.27	6.71	6.62	1.32	1.11	0.97	1.79	1.88	1.66	5.06	4.35	4.53	4.7	4.9	4.9
1898	2	65	5	144	154	165	81	81	91	23.8	23.5	25	4.85	4.71	5.19	1.62	1.86	1.83	1.22	1.22	1.22	2.95	2.85	3.16	5.3	5.1	5.4
1899	2	79	6	144	137	126	87	78	81	27.2	26.7	26.4	5.6	5.34	6.39	1.59	1.53	2.11	1.53	1.37	1.42	3.41	3.01	3.99	5.7	5.5	5.4
1900	2	77	6	144	122	127	78	71	75	28.2	28.4	29.2	3	4.38	4.48	1.93	2.62	2.28	0.85	0.97	0.85	1.54	2.49	2.58	5.5	5.7	6.1
1901	2	72	6	144	158	159	62	70	71	20.1	19.9	19.5	5.99	5.84	7.39	2.1	1.41	3.64	1.28	1.37	1.36	3.54	3.01	3.03	9.1	12.5	9.6
1902	2	70	6	144	126	146	86	75	82	26.7	26.5	25.4	5.39	5.28	5.16	1.44	1.77	1.96	1.31	1.23	1.36	3.26	3.19	3.03	5.2	5.3	5.4
1903	2	69	5	144	130	136	77	67	74	21.3	22.3	22.3	5.91	5.74	6.2	1.34	1.91	2.05	1.31	1.38	1.31	4.07	3.72	4.37	5.7	5.9	5.7
1904	2	62	5	144	123	148	86	90	83	19.7	18.9	20.2	5.9	6.42	6.08	1.1	1.64	1.82	1.35	1.41	1.36	4.1	4.44	4	9.6	9	8.5
1905	2	61	5	144	152	127	73	95	63	24	23.4	22.4	6.18	5.09	5.21	6.98	2.77	4.8	0.91	1.11	0.99	2.25	2.72	2.24	9.2	8.5	6.7
1906	2	59	4	144	127	127	86	75	75	22.97	23.07	23.04	5.99	6.23	6.55	1.28	1.21	1.49	1.85	1.72	1.85	3.64	3.97	3.93	5	4.8	5.4
1907	2	53	4	144	164	152	75	85	90	22.7	22.1	21.6	4.84	5.1	4.72	1.52	2.44	1.61	1.04	1.05	1.36	3.25	3.41	3.03	5.4	5.6	5
1908	2	44	3	144	144	145	89	96	93	23.6	24.2	24.8	4.94	4.62	5.16	0.72	0.9	0.84	1.29	1.22	1.36	3.4	3.08	3.49	5.3	5	4.9
1909	2	86	6	144	148	172	54	63	72	20.8	20.1	19.5	4.13	4.03	5.44	0.88	0.5	0.82	1.53	1.62	1.64	2.24	2.21	3.21	5.4	6.8	6.1
1910	2	60	5	144	143	123	77	82	75	21.9	20.3	20.4	7.38	8.19	6.97	1.66	1.81	1.62	1.28	1.45	1.26	5.13	5.74	4.77	5.8	5.6	5.6
1911	2	52	4	144	142	170	90	88	99	20.9	21.1	20.9	4.5	4.33	5.87	0.74	1.08	0.82	1.3	1.27	1.57	2.8	2.7	3.58	4.7	5.2	5.2
1912	2	44	3	144	151	158	91	95	97	20.8	21.2	21.3	4.37	4.29	4.47	0.69	0.93	0.69	1.17	1.13	1.14	2.94	2.88	2.99	4.4	4.6	5.2
1913	2	37	2	144	125	127	96	76	80	27.2	27.8	27.6	5.44	5.65	6.6	1.61	1.85	1.97	1.14	1.09	1.22	3.87	4.14	4.44	5.4	5.5	6
1914	2	85	6	144	131	141	65	72	73	26.8	27.6	28.1	6.3	5.95	5.66	1.89	1.89	2.74	1.15	1.17	0.94	4.07	4.03	3.2	5	4.6	5.1
1915	2	84	6	144	127	136	81	75	80	21.7	22.7	22.9	5.68	4.25	4.57	1.54	1.58	1.78	1.67	1.59	1.59	3.16	2.03	2.25	5.3	5.5	5.2
1916	2	82	6	144	160	168	80	70	89	25.9	26	25.8	6.14	5.42	5.92	1.55	2.1	1.26	1.32	1.19	1.33	3.69	3.45	4.31	5.4	5.6	5.7
1917	2	82	6	144	154	172	82	85	93	25.7	25.3	23.7	5.02	4.84	5.98	1.58	1.09	1.76	1.35	1.37	1.36	2.81	3.01	3.03	5.3	5.4	5.3
1918	2	73	6	144	165	163	75	78	77	19.4	19.7	18.8	5.21	5.89	5.64	0.97	1.09	1.26	1.82	1.37	1.36	2.85	3.01	3.03	5.3	5.8	6.4
1919	2	72	6	144	141	158	86	82	96	20.2	21	19.7	5.8	5.66	6.46	2.43	2.09	2.65	1.33	1.25	1.42	3.37	3.58	3.98	6.2	6.3	6.5
1920	2	72	6	144	142	157	81	82	84	24.7	25.3	24.4	5.91	6.46	6.47	3.83	3.38	2.07	1.13	1.37	1.3	2.94	3.01	4.11	5.5	5.5	6.5
1921	2	70	6	144	157	163	70	76	73	20.1	20.4	19.9	4.89	4.35	4.96	3.06	1.77	1.21	1.12	1.37	1.33	2.52	3.01	3.03	5.57	6	6.6
1922	2	69	5	144	152	153	90	93	99	23.9	26.3	26.2	5.54	7.01	6.37	1.68	5.86	1.69	1.43	1.07	1.61	3.35	2.87	3.81	6	5.7	5.8
1923	2	65	5	144	115	119	80	62	65	26.2	25.4	24.3	5.71	6.49	5.38	0.97	1.25	0.72	1.35	1.41	1.54	3.87	4.51	3.32	6	5.5	5.7
1924	2	64	5	144	139	157	80	76	79	25	26.8	27.5	5.72	5.84	6.13	1	1.28	1.35	1.38	1.37	1.36	3.77	3.01	3.03	4.9	5.2	5.4
1925	2	63	5	144	137	153	75	75	82	23.2	23.7	23.6	5.77	5.32	5.51	1.39	0.99	1.41	1.81	1.52	1.36	3.48	3.27	3.03	5.9	5.4	6.1
1926	2	62	5	144	148	151	79	86	91	23.5	23.7	23.3	6.66	4.92	4.96	2.31	1.25	1.3	1.44	1.75	1.74	4.51	2.71	2.79	5.2	5.3	5.7
1927	2	61	5	144	145	157	71	73	74	19	19	18.6	7.08	6.56	7.62	2.11	3.95	1.62	1.33	1.23	1.67	4.44	3.49	4.73	4.8	6.2	5.4
1928	2	59	4	144	168	170	86	89	92	17.9	18.4	17.8	5.4	5.65	5.76	0.61	0.95	0.94	1.65	1.61	1.69	3.7	3.83	3.6	5.4	5.6	6
1929	2	57	4	144	144	144	94	92	95	27.3	26.5	27.9	6.11	5.7	5.78	2.11	1.47	1.71	1.2	1.28	1.11	4.13	3.97	4.04	9.1	8.3	6.5
1930	2	48	3	144	162	127	83	96	75	26.9	27	23.04	5.53	6.38	6.28	2.39	7.38	4.41	1.03	1.37	1.03	3.2	3.01	3.34	5.8	5.9	6.5
1931	2	48	3	144	142	169	90	87	100	30.4	29.8	30.7	4.04	5.32	6.11	2.86	3.83	3.34	1.1	1.37	1.05	2.2	3.01	3.8	6.5	6.9	7.5
1932	2	46	3	144	121	156	96	83	95	27.3	28.4	28.4	5.49	4.98	5.11	2.46	2.38	2.4	1.22	1.37	1.36	3.32	3.01	3.03	5	5.4	5.8
1933	2	46	3	144	132	135	60	76	79	29	28.4	27.9	4.47	4.01	4.59	1.21	0.91	1.34	1.03	1.05	1.15	3.26	2.96	3.19	4.6	4.6	5.2
1934	2	74	6	144	156	145	68	72	77	23.9	23.2	24.3	5.04	5.68	3.43	1.84	2.02	1.54	1.21	1.33	1.32	3.03	3.49	1.41	5.2	5.8	6.9
1935	2	62	5	144	138	135	88	84	77	23.9	23.7	23.5	4.6	4.46	4.32	1.19	1	1.29	1.51	1.34	1.56	2.55	2.73	2.18	4.9	5	5.4
1936	2	58	4	144	147	150	84	88	88	22.2	20.5	21.9	4.49	3.99	4.73	0.64	0.52	0.86	1.42	1.51	1.48	2.79	2.23	3.01	5.1	4.3	5.2
1937	2	81	6	144	129	127	72	68	75	21.3	21.6	23.04	4.36	3.97	4.21	1.08	1.01	1.19	1.41	1.39	1.18	2.37	2.08	2.34	5	4.6	4.9
1938	2	62	5	144	169	147	71	83	76	22.4	22.4	23.8	6.6	6.21	6.34	1.84	1.98	2.06	1.32	1.11	1	4.38	4.28	4.35	5.2	5.2	5.2
1939	2	52	4	144	141	146	95	91	85	21.5	21.5	22.4	4.34	4.58	4.66	0.67	0.79	0.72	1.52	1.43	1.62	2.43	2.84	2.46	5.6	5.7	5.6
1940	2	81	6	144	149	154	67	79	70	20.7	19.4	19.8	4.87	5.41	5.5	1.36	0.49	0.55	1.38	2.55	2.06	2.94	2.68	2.87	5.31	5.6	5.4
1941	2	73	6	144	153	161	78	96	90	24.2	24.3	24.3	5.21	5.36	5.91	2.46	2.51	1.55	1.05	1.1	1.14	2.71	2.94	3.73	4.8	5	5.4
1942	2	68	5	144	134	125	69	66	64	20.5	20.8	21.1	4.64	4.57	4.44	2.79	3.42	2.07	1.21	1.08	1.35	2.26	2	2.22	5.5	5.6	6.6
1943	2	49	3	144	141	167	82	93	91	26.9	28.5	27.7	4.7	4.28	4.98	0.36	0.48	0.49	1.6	1.62	1.5	2.81	2.57	3.05	4.6	4.7	5.2
1944	2	72	6	144	132	141	70	73	76	19.3	19.5	20	4.49	4.06	4.74	0.57	0.66	1.07	2.2	1.72	1.94	1.92	2	2.23	5	5.7	6.1
1945	2	68	5	144	157	134	73	80	74	26.9	26.7	25.8	6.19	6.33	7.03	1.69	1.6	1.81	1.16	1.19	1.24	4.25	4.57	4.6	6.1	7	6.2
1946	2	61	5	144	162	154	95	83	82	25.1	24.8	25.6	4.54	4.98	6.26	1.59	1.75	1.47	1.29	1.38	1.36	2.37	2.76	3.03	4.9	4.7	4.7
1947	2	34	2	144	126	104	81	79	77	19.7	18.9	19.3	5.79	5.06	5.88	0.62	0.56	1.06	1.38	1.37	1.36	2.94	3.01	3.03	5.3	4.9	5.4
1948	2	36	2	144	139	143	82	92	84	25.5	23.07	26	4.97	5.05	6.06	1.48	1.31	2.32	2.08	1.81	2.05	2.46	2.69	3.21	4.92	4.8	5.1
1949	2	29	1	144	128	129	84	59	84	22.4	23.6	24.2	4.96	4.8	4.42	0.64	0.68	0.5	1.56	1.38	1.34	3.17	3.06	2.82	5.1	4.9	5
1950	2	61	5	144	126	140	73	68	80	21.4	20.6	20.6	3.96	4.26	4.63	0.72	0.59	0.71	1.79	1.8	1.85	1.95	2.18	2.31	8.2	7.6	8.3
1951	2	47	3	144	144	140	80	80	80	23.9	24.5	24.7	3.57	4.02	4.54	0.93	1.2	1.24	1.11	1.37	1.36	2.03	3.01	3.03	4.9	4.8	4.8
1952	2	48	3	144	146	141	84	89	87	25.3	26.3	25.5	5.19	4.54	5	1.06	0.79	1.06	1.66	1.69	1.51	3.02	2.58	3.13	4.9	4.9	5.2
1953	2	36	2	144	123	136	96	85	96	26.4	25.3	28	5.21	5.39	5.87	3.98	2.85	1.21	1.38	1.37	1.29	2.94	3.01	4.4	4.7	5	4.7
1954	2	48	3	144	127	138	88	74	76	20.8	20.4	20.9	5.24	5.26	5.52	0.92	0.54	0.85	1.61	1.37	1.81	3.14	3.01	3.21	6.3	5.3	5.8
1955	2	46	3	144	100	115	90	70	78	22.8	21.9	22.5	5.54	5.32	6.37	0.76	1.1	1.28	1.58	1.34	1.31	3.94	3.77	4.58	4.7	4.8	5.1
1956	2	39	2	144	134	162	98	95	90	25.3	24.2	23.04	4.39	3.77	4.09	0.86	1	1.59	1.25	1.37	1.07	2.38	3.01	2.67	4.5	4.4	4.5
1957	2	49	3	144	148	158	95	102	101	20.7	20.3	21.5	4.02	3.83	4.06	2.53	1.47	1.13	1.2	1.2	1.33	2.38	2.35	2.67	5.44	5.5	5.5
1958	2	60	5	144	134	132	70	66	72	22.1	21.8	21.9	5.54	5.37	5.52	1.95	1.74	1.47	1.27	1.2	1.27	3.61	3.53	3.8	5.6	5.4	5.6
1959	2	38	2	144	144	131	71	75	61	21.4	21.7	21.7	4.36	4.56	4.44	0.93	0.91	0.88	1.7	1.64	1.6	2.44	2.59	2.58	4.6	4.3	4.8
1960	2	50	4	144	120	132	95	78	94	23.4	24.3	24.8	4.89	5.81	6.38	2.57	1.79	2.58	1.02	1.26	1.14	2.93	3.32	4.05	4.7	4.8	5.3
1961	1	31	2	151	135	149	84	76	113	30	24.7	28.7	7.24	4.68	6.73	2.93	0.73	2.47	1.27	1.56	1.18	5.05	2.63	4.79	4.7	4.8	5
1962	1	45	3	151	148	129	106	102	93	29.7	30.1	28.7	5.62	6	5.67	1.25	2.21	1.25	1.3	1.17	1.19	3.98	4.26	4.03	5.4	5.9	5.4
1963	1	42	3	151	136	146	97	89	97	25.9	26	26.7	6.24	5.97	5.61	3.17	2.01	2.23	1.39	1.31	1.23	3.69	3.64	3.57	6.2	6	6.2
1964	1	73	6	151	146	155	78	91	93	23.5	24.4	23.8	5.48	5.89	6.16	1.94	1.44	2.01	1.24	1.39	1.37	3.64	3.97	4.03	6	6	6.3
1965	1	54	4	151	159	160	92	91	83	26.2	27.2	27.5	4.1	3.79	4.03	1.49	1.58	1.81	1.09	1.02	0.96	2.53	2.51	2.6	5.8	6.2	6.7
1966	1	35	2	151	118	129	85	78	71	28.1	26.5	27.7	5.24	5.22	5.29	1.64	1.66	1.37	1.38	1.37	1	2.94	3.01	3.91	5.1	4.8	4.9
1967	1	31	2	151	160	133	91	81	90	25.1	24.3	26.1	5.5	4.33	5.13	0.76	0.84	0.94	1.6	1.45	1.46	3.41	2.56	3.14	5.8	5.2	5.7
1968	1	65	5	151	160	163	84	97	90	24.1	24.2	23.9	5.37	5.1	5.69	2.48	3.37	3.4	0.91	0.89	0.91	3.56	3.34	3.62	5.6	5.4	5.3
1969	1	53	4	151	160	162	86	102	96	21.7	21.4	22.1	6.18	6.59	5.75	2.12	2.43	3.32	1.34	1.43	1.2	4.05	4.3	3.46	5.2	5	4.8
1970	1	79	6	151	162	155	89	92	91	22.8	23.3	22.4	4.84	6.49	6.49	1.35	1.29	1.31	1.53	1.89	1.64	2.62	4.13	4.22	7.6	8	8.4
1971	1	75	6	151	164	133	77	86	77	24.9	24.1	23.4	3.96	4.76	4.13	1.14	1.05	1.12	1.06	1.37	1.19	2.48	3.01	2.58	5.7	6.4	6.1
1972	1	74	6	151	145	123	86	87	67	26.9	27.7	26	4.43	4.43	4	1.35	1.34	1.52	1.26	1.26	1.1	2.91	2.99	2.46	5.7	5.6	5.8
1973	1	67	5	151	170	151	83	81	77	30.9	29.8	30	4.96	4.73	5.03	3.23	2.34	2.39	0.81	0.79	0.74	3.01	3.05	3.53	5.7	5.7	6.1
1974	1	65	5	151	149	160	84	92	78	21.8	22.3	22.2	4.9	5.15	4.92	0.66	0.84	0.54	1.48	1.4	1.38	3.23	3.64	3.32	4.8	5.3	5.1
1975	1	64	5	151	150	162	91	90	106	25	25	23.04	3.37	3.9	4.5	1.74	5.61	4.66	0.96	0.91	1.2	1.86	1.3	1.96	5.4	12.2	14.2
1976	1	94	6	151	148	171	74	79	79	23.8	23.8	24.9	2.19	3.22	3.32	1.66	2.08	1.11	0.76	0.79	0.85	0.82	1.66	1.98	5.6	6.3	5.8
1977	1	83	6	151	149	148	80	81	70	22.3	24.7	22.4	4.35	4.48	4.43	1.7	1.53	1.36	1.13	1.12	1.12	2.61	2.7	2.76	5.7	5.4	6
1978	1	71	6	151	118	128	87	84	83	22.6	22.1	23.3	5.25	6.06	5.12	1.64	2.87	3.58	1.06	1.05	0.93	3.39	3.62	2.4	5.9	5.8	6.1
1979	1	70	6	151	127	127	75	75	75	28	28.7	23.04	3.2	4.09	4.76	1.05	0.95	1.32	1.11	1.34	1.06	1.66	2.48	3.12	5.8	5.2	7.1
1980	1	69	5	151	154	141	65	72	84	25.6	25.2	25.4	4.42	4.28	4.54	0.65	0.55	0.77	1.6	1.37	1.36	2.55	3.01	3.03	6.1	6.3	6.4
1981	1	63	5	151	145	125	98	100	105	27.8	28.4	27.5	3.97	4.34	4.95	1.01	1.46	1.22	1.39	1.44	1.62	2.34	2.72	2.87	5.1	5.3	5.5
1982	1	63	5	151	112	127	85	70	70	24.8	25.3	25.4	4.12	4.78	3.98	2.15	2.73	2.24	0.73	0.8	0.77	2.64	2.91	2.25	5.5	5.8	6
1983	1	61	5	151	155	140	96	92	85	23.4	23.9	23.2	4.32	4.73	4.26	2.49	1.94	1.72	1.04	1.15	1.12	2.52	2.96	2.52	5.7	6	5.8
1984	1	56	4	151	152	151	91	84	70	17.3	16.2	16.2	3.73	3.51	3.54	0.48	0.65	0.41	1.81	1.67	1.67	1.61	1.64	1.57	5.2	4.9	4.7
1985	1	56	4	151	130	143	79	76	84	21.1	21.2	21.2	6.46	5.31	6.21	9.3	2.57	3.03	0.82	1.09	1.06	2.2	3.06	3.62	5.1	5.1	5.6
1986	1	48	3	151	120	129	88	70	79	20.8	20.6	20.9	4.8	5.15	5.34	1.04	0.86	0.95	1.51	1.37	1.45	2.68	3.01	3.35	5.3	5.1	5.7
1987	1	43	3	151	131	142	80	77	79	30.2	28.1	28.1	3.8	3.55	3.65	0.73	0.58	0.72	1.06	0.96	1.07	2.38	2.37	2.2	6.3	5.9	6
1988	1	57	4	151	168	152	92	88	88	24.3	22.9	22.1	3.94	4.52	4.04	1.59	1.62	1.28	0.94	1.1	1.15	2.32	2.85	2.32	6.8	8.4	8
1989	1	70	6	151	160	147	88	94	91	24.5	25	25.8	2.68	3.32	3.3	0.63	0.72	1	1.37	1.38	1.17	0.7	1.29	1.22	5.1	4.7	5.2
1990	1	52	4	151	145	131	100	88	88	26.2	26.3	25.5	5.46	6.61	5.32	3.7	3.89	2.65	1.11	1.01	1.05	3.16	4.16	3.38	5.7	5.6	5.7
1991	1	34	2	151	125	125	93	82	81	22.2	22.8	21.2	4.38	4.28	4.21	3.49	4.27	2.77	0.9	0.91	0.88	1.96	1.81	2.19	5.3	5.2	5.3
1992	1	43	3	151	116	98	105	68	57	20.7	21.4	20.8	4.2	4.64	4.17	1.88	1.39	1.6	1.21	1.2	1.05	2.53	2.88	2.48	5	5.1	4.9
1993	1	33	2	151	130	136	95	79	92	34.5	34	34.3	4.38	4.44	4.75	2.9	2.97	4.62	0.93	0.82	0.79	2.7	2.45	2.56	4.9	4.9	5
1994	1	41	3	151	143	129	86	80	82	23.2	22.4	21.8	3.89	3.93	4.06	1.26	1.14	1.35	1.34	1.29	1.18	2	2.27	2.39	5.8	5.8	5.8
1995	1	37	2	151	127	137	87	75	82	24.3	23.07	24.4	5	4.9	5.13	1.45	1.75	1.94	0.95	0.93	0.95	3.66	3.4	3.45	5.3	5.1	4.6
1996	1	28	1	151	134	143	87	93	92	28.3	25.8	26.3	6.29	5.34	5.95	1.44	1.21	1.97	1.27	1.22	1.25	4.24	3.79	4.08	5.4	5.1	5.4
1997	1	28	1	151	138	139	94	78	86	23.7	23.8	25.3	5.56	4.71	5.33	1.18	0.98	1.25	1.03	0.9	0.91	4.01	3.45	3.91	5.3	4.8	5.4
1998	1	31	2	151	137	128	88	84	76	26.4	25.5	24.4	4.88	4.82	4.94	3.33	1.58	1.72	0.97	1.01	1.07	3.04	3.46	3.09	5.3	5.8	5.6
1999	1	48	3	151	129	121	101	79	76	29	28.6	28.7	4.94	4.56	4.22	2.95	3.59	2.48	1.31	0.99	0.92	2.79	2.34	2.38	5.2	6	5.8
[truncated: 12,045 more rows]
